# Supplementary material for: A three boron doped B/O/N multi-resonant TADF emitter for improved reverse intersystem crossing rate and efficient pure blue organic light-emitting diodes
Source: Chem Sci. 2025 Jul 10;16(33):15256–64. doi: 10.1039/d5sc03560k (PMC12302026; doi:10.1039/d5sc03560k)
Supplement: SC-016-D5SC03560K-s001 [file SC-016-D5SC03560K-s001.xyz]

Gaussian 16 Optimisation Frequencies PBE1PBE (GD3BJ) Gas Phase 6-31G(d,p)
C          0.34587       -1.97932        0.01420
C          1.69907       -2.22720       -0.13358
C          2.67401       -1.22114       -0.03435
C          2.19869        0.07316        0.18337
C          0.83276        0.41233        0.30941
C         -0.08285       -0.67095        0.28198
O          2.04908       -3.50531       -0.39588
C          3.35721       -3.89640       -0.49695
C          4.45598       -3.02371       -0.40179
B          4.14948       -1.51983       -0.20911
C          5.04709       -0.26530       -0.18158
C          4.40794        0.96044        0.07452
O          3.06634        1.09449        0.27237
C          3.51493       -5.26863       -0.70057
C          4.78703       -5.79881       -0.79334
C          5.92369       -4.98260       -0.67941
C          5.72843       -3.62275       -0.48762
C          6.43937       -0.19684       -0.40019
C          7.16031        0.98551       -0.34810
C          6.46354        2.17412       -0.06469
C          5.09960        2.17318        0.14326
C          7.30091       -5.57590       -0.76385
C          8.64275        1.01350       -0.58811
C         -3.17151        3.29129       -0.56901
C         -3.93823        2.13335       -0.49717
C         -3.41319        0.88305       -0.13520
C         -2.02535        0.79360        0.12939
C         -1.20431        1.94233        0.03651
C         -1.81149        3.16165       -0.28978
N         -1.45872       -0.43779        0.47629
C         -2.27419       -1.46793        1.00658
C         -3.64516       -1.53292        0.69376
C         -4.40581       -2.59457        1.21993
C         -3.87563       -3.54899        2.07179
C         -2.52655       -3.40226        2.43355
C         -1.73812       -2.38915        1.92146
C         -3.77532        4.62171       -0.91604
C         -4.70077       -4.67845        2.61569
B          0.31022        1.84883        0.26794
C          1.20524        3.13910        0.32691
C          1.53683        3.70750        1.56785
C          2.34915        4.83918        1.62081
C          2.84580        5.43549        0.46128
C          2.51195        4.86229       -0.76572
C          1.70360        3.72837       -0.84761
C          3.69154        6.67578        0.53109
C          1.41389        3.10315       -2.18463
C          1.03597        3.06852        2.83395
B         -4.30969       -0.35159       -0.02138
C         -5.80933       -0.36667       -0.48193
C         -6.13968       -0.79805       -1.77902
C         -7.47179       -0.81605       -2.18740
C         -8.50055       -0.41145       -1.33668
C         -8.16394        0.01039       -0.05154
C         -6.83916        0.03947        0.38525
C         -5.04753       -1.23902       -2.71547
C         -6.51124        0.49639        1.78152
C         -9.92889       -0.40551       -1.80322
H         -0.35285       -2.79835       -0.09032
H          2.63043       -5.89260       -0.77397
H          4.90834       -6.86815       -0.94851
H          6.60558       -2.99312       -0.38186
H          6.97578       -1.10947       -0.63809
H          7.00813        3.11423       -0.01837
H          4.54171        3.08282        0.34467
H          7.46790       -6.05914       -1.73282
H          8.07071       -4.81068       -0.63616
H          7.45552       -6.33791        0.00777
H          9.02720        0.01598       -0.81565
H          8.89879        1.67022       -1.42670
H          9.18136        1.38703        0.28987
H         -5.00162        2.17801       -0.72748
H         -1.17001        4.04079       -0.32880
H         -5.46070       -2.63253        0.95496
H         -2.08782       -4.09330        3.14963
H         -0.70765       -2.30116        2.24472
H         -4.76657        4.50275       -1.36133
H         -3.88614        5.25061       -0.02513
H         -3.14810        5.17216       -1.62385
H         -5.75267       -4.56644        2.34181
H         -4.35609       -5.64395        2.22831
H         -4.63867       -4.72887        3.70799
H          2.60176        5.26609        2.58996
H          2.89698        5.30519       -1.68270
H          4.28232        6.70552        1.45139
H          4.37951        6.73869       -0.31713
H          3.07123        7.58004        0.51421
H          1.77036        3.72912       -3.00698
H          1.90622        2.12696       -2.27100
H          0.34115        2.93280       -2.32669
H         -0.05705        2.98448        2.83222
H          1.43418        2.05244        2.94101
H          1.32891        3.63954        3.71901
H         -7.71389       -1.15502       -3.19324
H         -8.95313        0.32366        0.62976
H         -4.47893       -2.07602       -2.29337
H         -5.44772       -1.55677       -3.68187
H         -4.33167       -0.42861       -2.89655
H         -5.83122        1.35587        1.76918
H         -7.41113        0.78626        2.33030
H         -6.00865       -0.29447        2.35035
H        -10.17169        0.53018       -2.32113
H        -10.12411       -1.22313       -2.50341
H        -10.62375       -0.50327       -0.96433

Gaussian 16 Optimisation（S1） Frequencies PBE1PBE (GD3BJ) Gas Phase 6-31G(d,p)
C             0.28871800    -1.92672400    -0.01751100
C             1.64221000    -2.21276400    -0.16529400
C             2.62602700    -1.22640800    -0.05869800
C             2.17510800     0.08833100     0.16121600
C             0.82075900     0.46891800     0.28293000
C            -0.10403800    -0.59949300     0.26781500
O             1.95743100    -3.50151300    -0.43042400
C             3.25119600    -3.91905400    -0.51767700
C             4.36990800    -3.06614300    -0.40975000
B             4.09987500    -1.55552900    -0.21967200
C             5.02554800    -0.32308800    -0.17601300
C             4.41078600     0.91561400     0.08091100
O             3.06985300     1.07660400     0.26517100
C             3.38313400    -5.29649900    -0.72177700
C             4.64375800    -5.85064800    -0.80184400
C             5.79743900    -5.05619000    -0.67425400
C             5.62953600    -3.69275200    -0.48269300
C             6.42034300    -0.28135100    -0.38094900
C             7.16453000     0.88754300    -0.31663000
C             6.48991000     2.08882000    -0.03509100
C             5.12351000     2.11436200     0.16080300
C             7.16157000    -5.67928800    -0.74530700
C             8.64955800     0.88566700    -0.54290600
C            -3.16359200     3.35268300    -0.63859600
C            -3.94895400     2.19520300    -0.56658400
C            -3.42964800     0.94656500    -0.16835600
C            -2.03753700     0.88837500     0.09920200
C            -1.19811000     2.02177700     0.00799600
C            -1.81174500     3.25360100    -0.33844000
N            -1.46705500    -0.35299200     0.46154500
C            -2.24820000    -1.37099300     1.03417500
C            -3.62434900    -1.45899800     0.72021900
C            -4.32580900    -2.55125800     1.24816500
C            -3.74738900    -3.49499300     2.10289500
C            -2.40886900    -3.31072800     2.47690700
C            -1.66886800    -2.25634800     1.96031600
C            -3.77999200     4.66359100    -1.03038200
C            -4.53722600    -4.65779200     2.62317300
B             0.30601800     1.91232700     0.25307000
C             1.24011700     3.17817700     0.30096300
C             1.67122000     3.69915000     1.53366900
C             2.52611900     4.79976800     1.56810200
C             2.97623600     5.41126700     0.39680900
C             2.54894800     4.88544300    -0.82219900
C             1.69140500     3.78651000    -0.88452800
C             3.87032900     6.61870800     0.44882600
C             1.29022500     3.22089000    -2.21990800
C             1.22988800     3.04352400     2.81377800
B            -4.30254200    -0.30096800    -0.02733100
C            -5.81480000    -0.35877400    -0.44923600
C            -6.19846200    -1.01595800    -1.63391100
C            -7.54181100    -1.06862700    -2.00238400
C            -8.53629600    -0.48394100    -1.21876000
C            -8.15261900     0.15258700    -0.03928900
C            -6.81570000     0.22318800     0.35290200
C            -5.15110200    -1.65616800    -2.50563100
C            -6.44729100     0.89672500     1.64811200
C            -9.97690100    -0.51812900    -1.64628800
H            -0.44239700    -2.71176900    -0.16501100
H             2.48655200    -5.90235100    -0.80526900
H             4.74632200    -6.92222300    -0.95746500
H             6.51893200    -3.08206900    -0.36797800
H             6.94253800    -1.20264200    -0.61857600
H             7.05272500     3.01804200     0.01949000
H             4.58107400     3.03432600     0.36013700
H             7.32740100    -6.16554100    -1.71414300
H             7.94801600    -4.93161300    -0.60804000
H             7.29050800    -6.44718600     0.02666100
H             9.01652300    -0.11930700    -0.77145400
H             8.92701600     1.54110800    -1.37688700
H             9.18809600     1.24505900     0.34215900
H            -5.00499200     2.24454800    -0.82446800
H            -1.18116600     4.13884500    -0.37606200
H            -5.37820600    -2.64666500     0.98626200
H            -1.94863900    -3.98222800     3.19693800
H            -0.65257200    -2.09310200     2.30370100
H            -4.27746700     4.59003700    -2.00494500
H            -4.54388000     4.97198900    -0.30589700
H            -3.02967900     5.45742600    -1.08953400
H            -5.61084100    -4.50820300     2.47835300
H            -4.25828700    -5.58447600     2.10449300
H            -4.35316800    -4.82080300     3.69102700
H             2.84972000     5.19177100     2.53167200
H             2.89616400     5.34037500    -1.74909500
H             4.51343500     6.60386900     1.33525200
H             4.51212000     6.68061000    -0.43639200
H             3.28416400     7.54598300     0.48977400
H             1.65368800     3.84236000    -3.04448700
H             1.69799800     2.21116300    -2.35741700
H             0.20055100     3.13811200    -2.30868600
H             0.13771300     2.95659500     2.86091800
H             1.63379400     2.02587800     2.89124000
H             1.56464700     3.60513300     3.69187200
H            -7.82055600    -1.57659200    -2.92492900
H            -8.91576300     0.60197500     0.59507600
H            -4.61792700    -2.45066400    -1.96877500
H            -5.59127700    -2.09443800    -3.40722400
H            -4.39535800    -0.92491800    -2.81775300
H            -5.75926000     1.73433600     1.48208900
H            -7.33247800     1.28142300     2.16469000
H            -5.93657900     0.20054500     2.32486700
H           -10.22167300     0.33968400    -2.28623700
H           -10.20395100    -1.42386800    -2.21851200
H           -10.65157100    -0.48274200    -0.78454300
Gaussian 16 Optimisation（T1） Frequencies PBE1PBE (GD3BJ) Gas Phase 6-31G(d,p)

C             0.28995100    -1.92400400    -0.02966600
C             1.64437100    -2.20660600    -0.18025500
C             2.63136100    -1.22299700    -0.04396400
C             2.18665700     0.08461800     0.19974500
C             0.83019700     0.46149500     0.31321600
C            -0.09318100    -0.60871100     0.27094000
O             1.96175800    -3.48841100    -0.46962400
C             3.25937900    -3.90775200    -0.54952300
C             4.37636100    -3.06026200    -0.41678800
B             4.10512900    -1.55235200    -0.20713000
C             5.03048400    -0.32063200    -0.15179600
C             4.41910000     0.91488400     0.12620000
O             3.08006500     1.07514500     0.32536100
C             3.39129700    -5.28072400    -0.77332100
C             4.65270500    -5.83694000    -0.84684700
C             5.80522400    -5.04810400    -0.69274700
C             5.63650600    -3.68749300    -0.48295100
C             6.42408800    -0.27894100    -0.36998300
C             7.17074500     0.88653900    -0.29715300
C             6.50021900     2.08513700     0.00686600
C             5.13604200     2.11077600     0.21507500
C             7.17019700    -5.67191800    -0.75523900
C             8.65371500     0.88606700    -0.53814600
C            -3.14678700     3.31838100    -0.69724800
C            -3.94650000     2.16340200    -0.60476700
C            -3.43450200     0.92380900    -0.19014500
C            -2.03437900     0.86128800     0.07320100
C            -1.18632700     2.00067700    -0.03406300
C            -1.79188400     3.22298400    -0.39597300
N            -1.47279900    -0.35447600     0.46026000
C            -2.25156100    -1.37251300     1.03866900
C            -3.63193400    -1.46203800     0.72933500
C            -4.33055000    -2.55589700     1.26481800
C            -3.74940600    -3.48112400     2.13044600
C            -2.40729100    -3.29019100     2.50503700
C            -1.66646500    -2.25147400     1.96869900
C            -3.75823200     4.62030900    -1.11113300
C            -4.53395900    -4.63491000     2.67775700
B             0.31815500     1.89905000     0.25172600
C             1.23751700     3.17438700     0.30198100
C             1.62347300     3.72526600     1.53619200
C             2.46781700     4.83398200     1.57395400
C             2.95004800     5.42422600     0.40487100
C             2.56670300     4.86864200    -0.81544100
C             1.72173500     3.76027500    -0.88134300
C             3.83276700     6.63996100     0.45908400
C             1.37495000     3.15828400    -2.21624400
C             1.14640900     3.09295700     2.81527100
B            -4.31080500    -0.31949000    -0.02888400
C            -5.82521400    -0.36740600    -0.44971100
C            -6.20983600    -0.96014400    -1.66666000
C            -7.55496800    -1.00265900    -2.03067600
C            -8.54898100    -0.46702000    -1.21222700
C            -8.16325500     0.11049800    -0.00357500
C            -6.82440600     0.16747200     0.38504000
C            -5.16193300    -1.54714900    -2.57424800
C            -6.44907400     0.78513700     1.70595800
C            -9.99178400    -0.48918600    -1.63372000
H            -0.43912400    -2.71196100    -0.17112500
H             2.49504800    -5.88415700    -0.87645400
H             4.75426600    -6.90641700    -1.01750800
H             6.52490500    -3.07964500    -0.34559400
H             6.94034100    -1.19845800    -0.62696400
H             7.06521200     3.01277400     0.06790500
H             4.59767300     3.02966000     0.42950600
H             7.35010600    -6.14160600    -1.72969200
H             7.95498600    -4.92701400    -0.59443100
H             7.28863000    -6.45235300     0.00570600
H             9.01612300    -0.11589000    -0.78656200
H             8.92466800     1.55416800    -1.36422100
H             9.20205000     1.22964800     0.34723700
H            -5.00303200     2.21996500    -0.85745700
H            -1.16288500     4.10853200    -0.44059900
H            -5.38201600    -2.65774200     1.00270200
H            -1.94856300    -3.95168300     3.23489500
H            -0.64374700    -2.09530800     2.29391300
H            -4.21393300     4.53699300    -2.10563600
H            -4.56076300     4.91003900    -0.42140500
H            -3.01874800     5.42517900    -1.13698500
H            -5.59284500    -4.55870900     2.41623400
H            -4.15711100    -5.58703500     2.28303600
H            -4.45272400    -4.68780900     3.76975600
H             2.75790800     5.24854400     2.53869800
H             2.94056400     5.30600700    -1.74039500
H             4.44459800     6.65099700     1.36735100
H             4.50483300     6.68588200    -0.40433500
H             3.23889200     7.56320800     0.45735000
H             1.74357400     3.77464400    -3.04232100
H             1.81727500     2.15940200    -2.32237200
H             0.29135700     3.04114300    -2.33564400
H             0.05258700     3.01476300     2.83844100
H             1.54108300     2.07406400     2.91780700
H             1.46348200     3.66618600     3.69232600
H            -7.83552100    -1.46443300    -2.97663800
H            -8.92537500     0.52452900     0.65560200
H            -4.61374800    -2.35681800    -2.07663500
H            -5.60345300    -1.95140200    -3.49086900
H            -4.41866600    -0.79258400    -2.86001400
H            -5.75441100     1.62314700     1.57115300
H            -7.32981100     1.15704300     2.23922500
H            -5.94307600     0.05874400     2.35391700
H           -10.24420900     0.39494200    -2.23355800
H           -10.21742600    -1.36968700    -2.24455500
H           -10.66202600    -0.49599700    -0.76787300
Turbomole Optimisation ADC(2) cc-pVDZ

C          0.34475       -1.99040        0.00888
C          1.70783       -2.24346       -0.14310
C          2.69314       -1.22950       -0.03762
C          2.21776        0.07432        0.19066
C          0.84019        0.41755        0.32125
C         -0.08472       -0.67037        0.28852
O          2.04750       -3.53720       -0.42171
C          3.37203       -3.92214       -0.51986
C          4.48378       -3.04720       -0.41863
B          4.18100       -1.53231       -0.21502
C          5.08403       -0.26882       -0.17591
C          4.43853        0.96556        0.08936
O          3.08533        1.11571        0.29398
C          3.52818       -5.30819       -0.73354
C          4.80880       -5.84965       -0.82898
C          5.95913       -5.02917       -0.70856
C          5.76908       -3.65793       -0.50835
C          6.49381       -0.19741       -0.39245
C          7.21914        0.99529       -0.32894
C          6.51571        2.19461       -0.03607
C          5.13879        2.19046        0.16943
C          7.34327       -5.63810       -0.79596
C          8.71478        1.03137       -0.56579
C         -3.19369        3.32042       -0.58732
C         -3.97371        2.15514       -0.50168
C         -3.44292        0.89392       -0.13179
C         -2.04031        0.80442        0.13117
C         -1.20844        1.96177        0.02757
C         -1.82051        3.19352       -0.30750
N         -1.47079       -0.43384        0.48425
C         -2.28852       -1.47173        1.01738
C         -3.67249       -1.54220        0.70383
C         -4.43559       -2.62223        1.23419
C         -3.89241       -3.58170        2.09168
C         -2.52993       -3.42735        2.45829
C         -1.74008       -2.39949        1.94287
C         -3.80544        4.66231       -0.93219
C         -4.71160       -4.72886        2.64318
B          0.31598        1.86725        0.26867
C          1.22166        3.16267        0.32550
C          1.54414        3.74634        1.57689
C          2.36324        4.88970        1.62960
C          2.88008        5.47943        0.45961
C          2.55484        4.89114       -0.77817
C          1.74027        3.74582       -0.85970
C          3.72387        6.73700        0.52692
C          1.46594        3.09659       -2.20355
C          1.02490        3.10906        2.85261
B         -4.34496       -0.35168       -0.01147
C         -5.85591       -0.36906       -0.47502
C         -6.18657       -0.81298       -1.78251
C         -7.53065       -0.83482       -2.19771
C         -8.57186       -0.42684       -1.34240
C         -8.23476        0.00985       -0.04776
C         -6.89858        0.04372        0.39590
C         -5.08154       -1.26163       -2.72243
C         -6.57062        0.51360        1.80251
C        -10.01128       -0.42095       -1.81727
H         -0.36043       -2.81446       -0.10800
H          2.63315       -5.93255       -0.81247
H          4.92526       -6.92794       -0.99155
H          6.65515       -3.02652       -0.39958
H          7.03486       -1.11620       -0.63522
H          7.06368        3.14310        0.02023
H          4.57471        3.10507        0.37880
H          7.49742       -6.13201       -1.77128
H          8.12406       -4.86982       -0.67625
H          7.49133       -6.40019       -0.01100
H          9.10716        0.02608       -0.78898
H          8.96560        1.69187       -1.41422
H          9.24667        1.41601        0.32208
H         -5.04653        2.20384       -0.73171
H         -1.17540        4.08085       -0.35682
H         -5.49930       -2.66909        0.96793
H         -2.08361       -4.12076        3.18184
H         -0.70430       -2.30028        2.27678
H         -4.74004        4.53707       -1.50321
H         -4.04378        5.23211       -0.01622
H         -3.11103        5.27246       -1.53337
H         -5.76720       -4.64360        2.33940
H         -4.32840       -5.69826        2.27855
H         -4.67132       -4.75034        3.74621
H          2.60741        5.32928        2.60574
H          2.95388        5.33015       -1.70220
H          4.28971        6.78807        1.47237
H          4.44470        6.77938       -0.30702
H          3.09262        7.64234        0.46729
H          1.84484        3.71451       -3.03468
H          1.95805        2.10829       -2.26396
H          0.38523        2.93434       -2.36171
H         -0.07701        3.02519        2.83809
H          1.43034        2.08746        2.97119
H          1.30995        3.69413        3.74283
H         -7.77256       -1.18262       -3.21053
H         -9.03285        0.32782        0.63578
H         -4.51674       -2.10980       -2.29466
H         -5.48584       -1.57924       -3.69787
H         -4.35815       -0.44575       -2.90255
H         -5.89301        1.38573        1.78406
H         -7.48229        0.80180        2.35173
H         -6.06150       -0.27960        2.37887
H        -10.26145        0.53454       -2.31321
H        -10.19497       -1.23046       -2.54352
H        -10.71017       -0.55184       -0.97430
81
Gaussian 16 Optimisation Frequencies PBE0 (GD3BJ) Gas Phase Pople Basis Sets 6-31G**
C            -1.18524800    -2.27050600     0.05294500
C            -1.22870500    -0.86903000     0.02990300
C            -0.00029200    -0.16143000     0.00972300
C             1.22801500    -0.87000300    -0.01203000
C             1.18391300    -2.27110700    -0.02766000
C            -0.00094000    -3.00183700     0.01854500
B            -2.56114500    -0.11753800     0.01604900
C             2.43079400     1.36963100     0.32443600
C            -1.14594600     1.94627600    -0.41493800
N             0.00056000     1.23436500     0.00653400
C             1.14901500     1.94565500     0.42427300
C            -2.42840000     1.37068200    -0.32035900
B             2.56094800    -0.11899800    -0.01173900
C             3.54538100     2.13431100     0.71914400
C             3.43417300     3.40920200     1.24775600
C             2.13583300     3.91793400     1.41601300
C             1.01590300     3.21155800     1.02004800
C            -1.01027400     3.21230300    -1.01019000
C            -2.12837400     3.91892900    -1.41062800
C            -3.42756800     3.41051600    -1.24787900
C            -3.54114600     2.13564500    -0.71992700
C            -3.94671900    -0.82836800     0.21073100
C             3.94454800    -0.83042000    -0.21735100
C            -4.64069800    -1.37571100    -0.88308200
C            -5.87299700    -1.99789000    -0.68066400
C            -6.44224800    -2.09627000     0.58784600
C            -5.74782400    -1.54644300     1.66540700
C            -4.51541400    -0.91915200     1.49372700
C             4.50009300    -0.92540500    -1.50580700
C             5.73081600    -1.55303200    -1.68796500
C             6.43630300    -2.09917600    -0.61572300
C             5.87994800    -1.99680400     0.65817600
C             4.64964400    -1.37417900     0.87111800
C            -3.78597500    -0.33373400     2.67247300
C            -4.05722700    -1.28232300    -2.26750500
C             4.08009700    -1.27690500     2.26106000
C             3.75842000    -0.34412100    -2.67895600
C             7.74644000    -2.80213100    -0.83316100
C            -7.75440000    -2.79879900     0.79423100
C             0.00137100    -4.50320900     0.05094600
C             4.63545800     4.21130700     1.65528500
C            -4.62692200     4.21283300    -1.66062700
H            -2.13857500    -2.79548000     0.09454800
H             2.13654700    -2.79673200    -0.07771200
H             4.52657400     1.67365300     0.62103800
H             2.00054400     4.88885300     1.88724700
H             0.03237300     3.63168000     1.19461300
H            -0.02610000     3.63226000    -1.18127400
H            -1.99084400     4.88982100    -1.88127800
H            -4.52278000     1.67504200    -0.62612400
H            -6.40248700    -2.41488100    -1.53560300
H            -6.17793700    -1.60710800     2.66369100
H             6.15074700    -1.61688900    -2.69037500
H             6.41810900    -2.41108700     1.50900300
H            -4.34571500    -0.46895100     3.60173200
H            -2.80223800    -0.80072200     2.79957100
H            -3.61174500     0.74002000     2.53571800
H            -3.91639700    -0.23787700    -2.56905500
H            -3.07176200    -1.75947900    -2.31662200
H            -4.70219900    -1.76290800    -3.00783100
H             3.09519300    -1.75393700     2.32127200
H             4.73241900    -1.75555100     2.99617800
H             3.94223200    -0.23167700     2.56124100
H             3.58477500     0.72993000    -2.54375100
H             4.30891800    -0.48173400    -3.61336800
H             2.77381900    -0.81222100    -2.79477600
H             8.31164500    -2.34958000    -1.65327900
H             8.36936700    -2.77338100     0.06533000
H             7.59131900    -3.85713800    -1.08933200
H            -8.36812500    -2.77316100    -0.11066600
H            -7.60169900    -3.85291200     1.05547800
H            -8.32804500    -2.34366100     1.60703000
H             0.84476500    -4.91165000    -0.51312500
H             0.08511800    -4.87694800     1.07826900
H            -0.92096800    -4.91195900    -0.37076200
H             4.54679300     4.56830600     2.68693600
H             5.54992100     3.61773400     1.58084800
H             4.75846200     5.09446600     1.01807000
H            -5.54213900     3.62027000    -1.58744200
H            -4.75088700     5.09760800    -1.02585500
H            -4.53501200     4.56732800    -2.69287200
Turbomole Gradient RI-SCS-ADC(2) Gas Phase Correlation Consistent Basis Sets cc-pVD

C             1.18525000    -2.27051000    -0.05294000
C             1.22870000    -0.86903000    -0.02990000
C             0.00029000    -0.16143000    -0.00972000
C            -1.22802000    -0.87000000     0.01203000
C            -1.18391000    -2.27111000     0.02766000
C             0.00094000    -3.00184000    -0.01854000
B             2.56114000    -0.11754000    -0.01605000
C            -2.43079000     1.36963100    -0.32444000
C             1.14595000     1.94628000     0.41494000
N            -0.00056000     1.23436000    -0.00653000
C            -1.14901000     1.94565000    -0.42427000
C             2.42840000     1.37068000     0.32036000
B            -2.56095000    -0.11899900     0.01174000
C            -3.54538000     2.13431100    -0.71914000
C            -3.43417000     3.40920100    -1.24776000
C            -2.13583000     3.91793100    -1.41601000
C            -1.01590000     3.21156000    -1.02005000
C             1.01027000     3.21230000     1.01019000
C             2.12837000     3.91893000     1.41063000
C             3.42757000     3.41052000     1.24788000
C             3.54115000     2.13564000     0.71993000
C             3.94672000    -0.82837000    -0.21073000
C            -3.94455000    -0.83041900     0.21735000
C             4.64070000    -1.37571000     0.88308000
C             5.87300000    -1.99789000     0.68066000
C             6.44225000    -2.09627000    -0.58785000
C             5.74782000    -1.54644000    -1.66541000
C             4.51541000    -0.91915000    -1.49373000
C            -4.50009000    -0.92540900     1.50581000
C            -5.73082000    -1.55302900     1.68796000
C            -6.43630000    -2.09917900     0.61572000
C            -5.87995000    -1.99679900    -0.65818000
C            -4.64964000    -1.37417900    -0.87112000
C             3.78598000    -0.33373000    -2.67247000
C             4.05723000    -1.28232000     2.26750000
C            -4.08010000    -1.27689900    -2.26106000
C            -3.75842000    -0.34411900     2.67896000
C            -7.74644000    -2.80212900     0.83316000
C             7.75440000    -2.79880000    -0.79423000
C            -0.00137100    -4.50321000    -0.05095000
C            -4.63546000     4.21131100    -1.65528000
C             4.62692000     4.21283000     1.66063000
H             2.13857000    -2.79548000    -0.09455000
H            -2.13655000    -2.79672900     0.07771000
H            -4.52657000     1.67365100    -0.62104000
H            -2.00054000     4.88885000    -1.88725000
H            -0.03237000     3.63168000    -1.19461000
H             0.02610000     3.63226000     1.18127000
H             1.99084000     4.88982000     1.88128000
H             4.52278000     1.67504000     0.62612000
H             6.40249000    -2.41488000     1.53560000
H             6.17794000    -1.60711000    -2.66369000
H            -6.15075000    -1.61688900     2.69037000
H            -6.41811000    -2.41108900    -1.50900000
H             4.34572000    -0.46895000    -3.60173000
H             2.80224000    -0.80072000    -2.79957000
H             3.61174000     0.74002000    -2.53572000
H             3.91640000    -0.23788000     2.56906000
H             3.07176000    -1.75948000     2.31662000
H             4.70220000    -1.76291000     3.00783000
H            -3.09519000    -1.75393900    -2.32127000
H            -4.73242000    -1.75554900    -2.99618000
H            -3.94223000    -0.23167900    -2.56124000
H            -3.58478000     0.72993100     2.54375000
H            -4.30892000    -0.48172900     3.61337000
H            -2.77382000    -0.81221900     2.79478000
H            -8.31165000    -2.34957900     1.65328000
H            -8.36937000    -2.77337900    -0.06533000
H            -7.59132100    -3.85713900     1.08933000
H             8.36812000    -2.77316000     0.11067000
H             7.60169900    -3.85291000    -1.05548000
H             8.32804000    -2.34366000    -1.60703000
H            -0.84476100    -4.91165000     0.51313000
H            -0.08512100    -4.87695000    -1.07827000
H             0.92096900    -4.91196000     0.37076000
H            -4.54679000     4.56831100    -2.68694000
H            -5.54992000     3.61773100    -1.58085000
H            -4.75846000     5.09447100    -1.01807000
H             5.54214000     3.62027000     1.58744000
H             4.75089000     5.09761000     1.02585000
H             4.53501000     4.56733000     2.69287000
