# Supplementary material for: A three boron doped B/O/N multi-resonant TADF emitter for improved reverse intersystem crossing rate and efficient pure blue organic light-emitting diodes
Source: Chem Sci. 2025 Jul 10;16(33):15256–64. doi: 10.1039/d5sc03560k (PMC12302026; doi:10.1039/d5sc03560k)
Supplement: SC-016-D5SC03560K-s003 [file SC-016-D5SC03560K-s003.cif]

# Supplementary Information (SI) for Chemical Science.
# This journal is © The Royal Society of Chemistry 2025

####################################################################### 
# 
# This file contains crystal structure data downloaded from the 
# Cambridge Structural Database (CSD) hosted by the Cambridge 
# Crystallographic Data Centre (CCDC).
# 
# Full information about CCDC data access policies and citation 
# guidelines are available at http://www.ccdc.cam.ac.uk/access/V1 
# 
# Audit and citation data items may have been added by the CCDC. 
# Please retain this information to preserve the provenance of 
# this file and to allow appropriate attribution of the data. 
# 
#######################################################################

data_TBDON
_database_code_depnum_ccdc_archive 'CCDC 2431387'
loop_
_audit_author_name
_audit_author_address
'Aidan McKay'
;University of St Andews
United Kingdom
;
_audit_update_record             
;
2025-03-14 deposited with the CCDC.	2025-07-16 downloaded from the CCDC.
;
_audit_creation_date             2025-03-14
_audit_creation_method           
;
Olex2 1.5
(compiled 2024.02.16 svn.r378c4104 for OlexSys, GUI svn.r6928)
;
_shelx_SHELXL_version_number     2019/3
_chemical_name_common            ?
_chemical_name_systematic        ?
_chemical_formula_moiety         'C52 H46 B3 N O2, C7 H8'
_chemical_formula_sum            'C59 H54 B3 N O2'
_chemical_formula_weight         841.46
_chemical_melting_point          ?
loop_
_atom_type_symbol
_atom_type_description
_atom_type_scat_dispersion_real
_atom_type_scat_dispersion_imag
_atom_type_scat_source
C C 0.0181 0.0091 'International Tables Vol C Tables 4.2.6.8 and 6.1.1.4'
H H 0.0000 0.0000 'International Tables Vol C Tables 4.2.6.8 and 6.1.1.4'
B B 0.0090 0.0039 'International Tables Vol C Tables 4.2.6.8 and 6.1.1.4'
N N 0.0311 0.0180 'International Tables Vol C Tables 4.2.6.8 and 6.1.1.4'
O O 0.0492 0.0322 'International Tables Vol C Tables 4.2.6.8 and 6.1.1.4'

_shelx_space_group_comment       
;
The symmetry employed for this shelxl refinement is uniquely defined
by the following loop, which should always be used as a source of
symmetry information in preference to the above space-group names.
They are only intended as comments.
;
_space_group_crystal_system      monoclinic
_space_group_IT_number           14
_space_group_name_H-M_alt        'P 1 21/n 1'
_space_group_name_Hall           '-P 2yn'
loop_
_space_group_symop_operation_xyz
'x, y, z'
'-x+1/2, y+1/2, -z+1/2'
'-x, -y, -z'
'x-1/2, -y-1/2, z-1/2'

_cell_length_a                   17.4318(3)
_cell_length_b                   7.66062(14)
_cell_length_c                   34.8985(4)
_cell_angle_alpha                90
_cell_angle_beta                 98.1330(13)
_cell_angle_gamma                90
_cell_volume                     4613.40(13)
_cell_formula_units_Z            4
_cell_measurement_reflns_used    11322
_cell_measurement_temperature    173
_cell_measurement_theta_max      75.1840
_cell_measurement_theta_min      2.5550
_shelx_estimated_absorpt_T_max   0.995
_shelx_estimated_absorpt_T_min   0.923
_exptl_absorpt_coefficient_mu    0.541
_exptl_absorpt_correction_T_max  1.00000
_exptl_absorpt_correction_T_min  0.80175
_exptl_absorpt_correction_type   multi-scan
_exptl_absorpt_process_details   
;
CrysAlisPro 1.171.42.80a (Rigaku Oxford Diffraction, 2023)
Empirical absorption correction using spherical harmonics,
implemented in SCALE3 ABSPACK scaling algorithm.
;
_exptl_absorpt_special_details   ?
_exptl_crystal_colour            yellow
_exptl_crystal_colour_primary    yellow
_exptl_crystal_density_diffrn    1.211
_exptl_crystal_density_meas      ?
_exptl_crystal_density_method    ?
_exptl_crystal_description       plate
_exptl_crystal_F_000             1784
_exptl_crystal_size_max          0.15
_exptl_crystal_size_mid          0.06
_exptl_crystal_size_min          0.01
_exptl_transmission_factor_max   ?
_exptl_transmission_factor_min   ?
_diffrn_reflns_av_R_equivalents  0.0660
_diffrn_reflns_av_unetI/netI     0.0630
_diffrn_reflns_Laue_measured_fraction_full 0.997
_diffrn_reflns_Laue_measured_fraction_max 0.963
_diffrn_reflns_limit_h_max       21
_diffrn_reflns_limit_h_min       -21
_diffrn_reflns_limit_k_max       9
_diffrn_reflns_limit_k_min       -8
_diffrn_reflns_limit_l_max       42
_diffrn_reflns_limit_l_min       -43
_diffrn_reflns_number            38931
_diffrn_reflns_point_group_measured_fraction_full 0.997
_diffrn_reflns_point_group_measured_fraction_max 0.963
_diffrn_reflns_theta_full        67.684
_diffrn_reflns_theta_max         75.530
_diffrn_reflns_theta_min         2.558
_diffrn_ambient_temperature      173
_diffrn_detector                 'hybrid photon counting detector'
_diffrn_detector_area_resol_mean 5.8140
_diffrn_detector_type            'Dectris PILATUS P200K'
_diffrn_measured_fraction_theta_full 0.997
_diffrn_measured_fraction_theta_max 0.963
_diffrn_measurement_details      
;
List of Runs (angles in degrees, time in seconds):

  # Type    Start    End  Width  t~exp~   \w     \q     \k     \f   Frames
#--------------------------------------------------------------------------
  1  \w    -84.00  94.00   0.50    4.00    --    5.00  51.00  84.23  356
  2  \w   -185.00  -8.00   0.50   32.00    --  -96.50  55.00  34.84  354
  3  \w   -185.00  -8.00   0.50   32.00    --  -96.50  54.00 120.80  354
  4  \w   -185.00  -8.00   0.50   32.00    --  -96.50  53.00  89.91  354
  5  \w   -185.00  -8.00   0.50   32.00    --  -96.50  55.00  52.64  354
  6  \w   -185.00  -8.00   0.50   32.00    --  -96.50  55.00   7.80  354
  7  \w   -185.00  -8.00   0.50   32.00    --  -96.50  53.00-177.81  354
  8  \w   -185.00-160.00   0.50   32.00    --  -96.50   0.00 -60.00   50
;
_diffrn_measurement_device       'AFC11: Quarter \c 4 circle'
_diffrn_measurement_device_type  'Rigaku XtaLAB P200K'
_diffrn_measurement_method       'shutterless scans'
_diffrn_measurement_specimen_support Loop
_diffrn_orient_matrix_type       
'CrysAlisPro convention (1999,Acta A55,543-557)'
_diffrn_orient_matrix_UB_11      -0.0267074000
_diffrn_orient_matrix_UB_12      -0.1807602000
_diffrn_orient_matrix_UB_13      -0.0160317000
_diffrn_orient_matrix_UB_21      -0.0754014000
_diffrn_orient_matrix_UB_22      0.0815021000
_diffrn_orient_matrix_UB_23      -0.0207910000
_diffrn_orient_matrix_UB_31      0.0396461000
_diffrn_orient_matrix_UB_32      0.0331697000
_diffrn_orient_matrix_UB_33      -0.0360653000
_diffrn_radiation_monochromator  'Rigaku Osmic Confocal Optical System'
_diffrn_radiation_probe          X-ray
_diffrn_radiation_type           'Cu K\a'
_diffrn_radiation_wavelength     1.54184
_diffrn_source                   'Rotating Anode'
_diffrn_source_type              'Rigaku MM-007HF'
_reflns_Friedel_coverage         0.000
_reflns_Friedel_fraction_full    .
_reflns_Friedel_fraction_max     .
_reflns_number_gt                6452
_reflns_number_total             9215
_reflns_special_details          
;
 Reflections were merged by SHELXL according to the crystal
 class for the calculation of statistics and refinement.
 
 _reflns_Friedel_fraction is defined as the number of unique
 Friedel pairs measured divided by the number that would be
 possible theoretically, ignoring centric projections and
 systematic absences.
;
_reflns_threshold_expression     'I > 2\s(I)'
_computing_cell_refinement       'CrysAlisPro 1.171.42.80a (Rigaku OD, 2023)'
_computing_data_collection       'CrysAlisPro 1.171.42.80a (Rigaku OD, 2023)'
_computing_data_reduction        'CrysAlisPro 1.171.42.80a (Rigaku OD, 2023)'
_computing_molecular_graphics    'Olex2 1.5 (Dolomanov et al., 2009)'
_computing_publication_material  'Olex2 1.5 (Dolomanov et al., 2009)'
_computing_structure_refinement  'SHELXL 2019/3 (Sheldrick, 2015)'
_computing_structure_solution    'SHELXT 2018/2 (Sheldrick, 2018)'
_refine_diff_density_max         0.328
_refine_diff_density_min         -0.321
_refine_diff_density_rms         0.067
_refine_ls_extinction_coef       .
_refine_ls_extinction_method     none
_refine_ls_goodness_of_fit_ref   1.143
_refine_ls_hydrogen_treatment    constr
_refine_ls_matrix_type           full
_refine_ls_number_parameters     597
_refine_ls_number_reflns         9215
_refine_ls_number_restraints     0
_refine_ls_R_factor_all          0.1151
_refine_ls_R_factor_gt           0.0818
_refine_ls_restrained_S_all      1.143
_refine_ls_shift/su_max          0.000
_refine_ls_shift/su_mean         0.000
_refine_ls_structure_factor_coef Fsqd
_refine_ls_weighting_details     
'w=1/[\s^2^(Fo^2^)+14.5800P] where P=(Fo^2^+2Fc^2^)/3'
_refine_ls_weighting_scheme      calc
_refine_ls_wR_factor_gt          0.1905
_refine_ls_wR_factor_ref         0.2076
_refine_special_details          ?
_olex2_refinement_description    
;
1. Fixed Uiso
 At 1.2 times of:
  All C(H) groups
 At 1.5 times of:
  All C(H,H,H) groups
2.a Aromatic/amide H refined with riding coordinates:
 C1(H1), C2(H2), C4(H4), C5(H5), C7(H7), C8(H8), C10(H10), C11(H11), C12(H12),
 C14(H14), C16(H16), C18(H18), C41(H41), C43(H43), C51(H51), C53(H53), C62(H62),
  C63(H63), C64(H64), C65(H65), C66(H66)
2.b Idealised Me refined as rotating group:
 C36(H36A,H36B,H36C), C37(H37A,H37B,H37C), C38(H38A,H38B,H38C), C45(H45A,H45B,
 H45C), C46(H46A,H46B,H46C), C47(H47A,H47B,H47C), C48(H48A,H48B,H48C), C55(H55A,
 H55B,H55C), C56(H56A,H56B,H56C), C57(H57A,H57B,H57C), C67(H67A,H67B,H67C)
;
_atom_sites_solution_hydrogens   geom
_atom_sites_solution_primary     dual
_atom_sites_solution_secondary   ?
loop_
_atom_site_label
_atom_site_type_symbol
_atom_site_fract_x
_atom_site_fract_y
_atom_site_fract_z
_atom_site_U_iso_or_equiv
_atom_site_adp_type
_atom_site_occupancy
_atom_site_site_symmetry_order
_atom_site_calc_flag
_atom_site_refinement_flags_posn
_atom_site_refinement_flags_adp
_atom_site_refinement_flags_occupancy
_atom_site_disorder_assembly
_atom_site_disorder_group
O9 O 0.46534(14) 0.2905(3) 0.46414(7) 0.0283(6) Uani 1 1 d . . . . .
O20 O 0.71191(14) 0.0241(4) 0.45861(7) 0.0298(6) Uani 1 1 d . . . . .
N10 N 0.55942(16) 0.2461(4) 0.34357(8) 0.0246(6) Uani 1 1 d . . . . .
C1 C 0.7966(2) -0.0979(6) 0.50815(11) 0.0346(9) Uani 1 1 d . . . . .
H1 H 0.828578 -0.126537 0.489170 0.042 Uiso 1 1 calc R U . . .
C2 C 0.8191(2) -0.1398(6) 0.54627(11) 0.0367(9) Uani 1 1 d . . . . .
H2 H 0.867694 -0.195140 0.553600 0.044 Uiso 1 1 calc R U . . .
C3 C 0.7720(2) -0.1028(5) 0.57477(11) 0.0335(9) Uani 1 1 d . . . . .
C4 C 0.7023(2) -0.0214(5) 0.56301(10) 0.0307(8) Uani 1 1 d . . . . .
H4 H 0.669723 0.002066 0.582037 0.037 Uiso 1 1 calc R U . . .
C5 C 0.5293(2) 0.2095(5) 0.56817(10) 0.0299(8) Uani 1 1 d . . . . .
H5 H 0.571062 0.162462 0.585566 0.036 Uiso 1 1 calc R U . . .
C6 C 0.4669(2) 0.2799(5) 0.58347(10) 0.0306(8) Uani 1 1 d . . . . .
C7 C 0.4055(2) 0.3486(5) 0.55774(11) 0.0315(8) Uani 1 1 d . . . . .
H7 H 0.361963 0.396209 0.567600 0.038 Uiso 1 1 calc R U . . .
C8 C 0.4070(2) 0.3487(5) 0.51840(11) 0.0304(8) Uani 1 1 d . . . . .
H8 H 0.364929 0.395501 0.501203 0.036 Uiso 1 1 calc R U . . .
C10 C 0.5127(2) 0.2628(5) 0.40574(10) 0.0265(8) Uani 1 1 d . . . . .
H10 H 0.465868 0.313673 0.393436 0.032 Uiso 1 1 calc R U . . .
C11 C 0.4270(2) 0.1333(5) 0.33533(10) 0.0293(8) Uani 1 1 d . . . . .
H11 H 0.441210 0.056381 0.356495 0.035 Uiso 1 1 calc R U . . .
C12 C 0.3522(2) 0.1349(5) 0.31684(11) 0.0322(9) Uani 1 1 d . . . . .
H12 H 0.315311 0.058032 0.325375 0.039 Uiso 1 1 calc R U . . .
C13 C 0.3285(2) 0.2474(5) 0.28560(11) 0.0328(9) Uani 1 1 d . . . . .
C14 C 0.3855(2) 0.3440(5) 0.27190(11) 0.0301(8) Uani 1 1 d . . . . .
H14 H 0.371415 0.413684 0.249491 0.036 Uiso 1 1 calc R U . . .
C16 C 0.6758(2) 0.4196(5) 0.27105(10) 0.0271(8) Uani 1 1 d . . . . .
H16 H 0.668642 0.486190 0.247844 0.033 Uiso 1 1 calc R U . . .
C17 C 0.7501(2) 0.3674(5) 0.28543(10) 0.0276(8) Uani 1 1 d . . . . .
C18 C 0.7600(2) 0.2732(5) 0.31984(10) 0.0279(8) Uani 1 1 d . . . . .
H18 H 0.810624 0.234022 0.329833 0.033 Uiso 1 1 calc R U . . .
C21 C 0.7263(2) -0.0129(5) 0.49766(10) 0.0261(8) Uani 1 1 d . . . . .
C22 C 0.6759(2) 0.0299(5) 0.52437(10) 0.0269(8) Uani 1 1 d . . . . .
C24 C 0.5342(2) 0.2038(5) 0.52799(10) 0.0263(8) Uani 1 1 d . . . . .
C25 C 0.4714(2) 0.2789(5) 0.50419(10) 0.0260(8) Uani 1 1 d . . . . .
C26 C 0.5241(2) 0.2349(5) 0.44492(10) 0.0254(8) Uani 1 1 d . . . . .
C27 C 0.5902(2) 0.1546(5) 0.46498(10) 0.0245(7) Uani 1 1 d . . . . .
C28 C 0.6467(2) 0.1063(5) 0.44204(10) 0.0259(8) Uani 1 1 d . . . . .
C29 C 0.6425(2) 0.1425(5) 0.40197(10) 0.0257(8) Uani 1 1 d . . . . .
C30 C 0.5714(2) 0.2148(5) 0.38408(10) 0.0243(7) Uani 1 1 d . . . . .
C31 C 0.4828(2) 0.2454(5) 0.32302(10) 0.0252(8) Uani 1 1 d . . . . .
C32 C 0.4635(2) 0.3451(5) 0.28932(10) 0.0265(8) Uani 1 1 d . . . . .
C33 C 0.6099(2) 0.3803(5) 0.28867(10) 0.0258(8) Uani 1 1 d . . . . .
C34 C 0.6230(2) 0.2864(5) 0.32413(10) 0.0249(8) Uani 1 1 d . . . . .
C35 C 0.6984(2) 0.2332(5) 0.34062(10) 0.0266(8) Uani 1 1 d . . . . .
C36 C 0.7987(3) -0.1489(6) 0.61651(12) 0.0431(11) Uani 1 1 d . . . . .
H36A H 0.805523 -0.275577 0.618960 0.065 Uiso 1 1 calc R U . . .
H36B H 0.759780 -0.110499 0.632405 0.065 Uiso 1 1 calc R U . . .
H36C H 0.848072 -0.090587 0.625315 0.065 Uiso 1 1 calc R U . . .
C37 C 0.4654(2) 0.2833(6) 0.62663(11) 0.0367(9) Uani 1 1 d . . . . .
H37A H 0.438638 0.388767 0.633479 0.055 Uiso 1 1 calc R U . . .
H37B H 0.518667 0.283321 0.640185 0.055 Uiso 1 1 calc R U . . .
H37C H 0.438093 0.179898 0.634226 0.055 Uiso 1 1 calc R U . . .
C38 C 0.2443(2) 0.2593(7) 0.26855(13) 0.0450(11) Uani 1 1 d . . . . .
H38A H 0.224464 0.142220 0.261449 0.067 Uiso 1 1 calc R U . . .
H38B H 0.238936 0.333423 0.245441 0.067 Uiso 1 1 calc R U . . .
H38C H 0.214622 0.309881 0.287673 0.067 Uiso 1 1 calc R U . . .
C39 C 0.5121(2) 0.5456(5) 0.23214(10) 0.0261(8) Uani 1 1 d . . . . .
C40 C 0.5262(2) 0.4774(5) 0.19620(10) 0.0292(8) Uani 1 1 d . . . . .
C41 C 0.5185(2) 0.5838(5) 0.16366(10) 0.0296(8) Uani 1 1 d . . . . .
H41 H 0.529727 0.536937 0.139875 0.036 Uiso 1 1 calc R U . . .
C42 C 0.4948(2) 0.7562(5) 0.16484(10) 0.0293(8) Uani 1 1 d . . . . .
C43 C 0.4766(2) 0.8200(5) 0.19963(10) 0.0303(8) Uani 1 1 d . . . . .
H43 H 0.457571 0.935888 0.200667 0.036 Uiso 1 1 calc R U . . .
C44 C 0.4856(2) 0.7190(5) 0.23296(10) 0.0273(8) Uani 1 1 d . . . . .
C45 C 0.5493(3) 0.2898(6) 0.19238(12) 0.0422(10) Uani 1 1 d . . . . .
H45A H 0.605456 0.282742 0.192301 0.063 Uiso 1 1 calc R U . . .
H45B H 0.522404 0.241890 0.168104 0.063 Uiso 1 1 calc R U . . .
H45C H 0.535239 0.222601 0.214228 0.063 Uiso 1 1 calc R U . . .
C46 C 0.4906(3) 0.8707(6) 0.12944(11) 0.0413(10) Uani 1 1 d . . . . .
H46A H 0.444988 0.946350 0.127892 0.062 Uiso 1 1 calc R U . . .
H46B H 0.486798 0.797364 0.106232 0.062 Uiso 1 1 calc R U . . .
H46C H 0.537481 0.942694 0.131192 0.062 Uiso 1 1 calc R U . . .
C47 C 0.4710(3) 0.8021(6) 0.27066(11) 0.0410(10) Uani 1 1 d . . . . .
H47A H 0.437889 0.725393 0.283690 0.061 Uiso 1 1 calc R U . . .
H47B H 0.445294 0.914970 0.265300 0.061 Uiso 1 1 calc R U . . .
H47C H 0.520536 0.819645 0.287373 0.061 Uiso 1 1 calc R U . . .
C48 C 0.8178(2) 0.4092(6) 0.26420(12) 0.0374(10) Uani 1 1 d . . . . .
H48A H 0.817650 0.329203 0.242284 0.056 Uiso 1 1 calc R U . . .
H48B H 0.866377 0.395880 0.281895 0.056 Uiso 1 1 calc R U . . .
H48C H 0.813241 0.529669 0.254688 0.056 Uiso 1 1 calc R U . . .
C49 C 0.7929(2) 0.0521(5) 0.39565(10) 0.0267(8) Uani 1 1 d . . . . .
C50 C 0.8095(2) -0.1205(5) 0.38646(11) 0.0303(8) Uani 1 1 d . . . . .
C51 C 0.8781(2) -0.1992(6) 0.40337(11) 0.0368(9) Uani 1 1 d . . . . .
H51 H 0.887770 -0.317130 0.397164 0.044 Uiso 1 1 calc R U . . .
C52 C 0.9324(2) -0.1107(6) 0.42894(12) 0.0392(10) Uani 1 1 d . . . . .
C53 C 0.9167(2) 0.0622(6) 0.43729(11) 0.0388(10) Uani 1 1 d . . . . .
H53 H 0.953707 0.126045 0.454386 0.047 Uiso 1 1 calc R U . . .
C54 C 0.8484(2) 0.1444(5) 0.42131(11) 0.0310(8) Uani 1 1 d . . . . .
C55 C 0.7524(3) -0.2245(6) 0.35879(14) 0.0464(11) Uani 1 1 d . . . . .
H55A H 0.703540 -0.235892 0.369432 0.070 Uiso 1 1 calc R U . . .
H55B H 0.773727 -0.340821 0.355212 0.070 Uiso 1 1 calc R U . . .
H55C H 0.742931 -0.164364 0.333785 0.070 Uiso 1 1 calc R U . . .
C56 C 1.0060(3) -0.1999(9) 0.44723(16) 0.0662(16) Uani 1 1 d . . . . .
H56A H 0.996835 -0.257229 0.471290 0.099 Uiso 1 1 calc R U . . .
H56B H 1.047252 -0.113051 0.452950 0.099 Uiso 1 1 calc R U . . .
H56C H 1.021457 -0.287385 0.429317 0.099 Uiso 1 1 calc R U . . .
C57 C 0.8323(3) 0.3288(6) 0.43282(13) 0.0458(11) Uani 1 1 d . . . . .
H57A H 0.809733 0.394671 0.409891 0.069 Uiso 1 1 calc R U . . .
H57B H 0.880786 0.384317 0.444293 0.069 Uiso 1 1 calc R U . . .
H57C H 0.795817 0.327494 0.451780 0.069 Uiso 1 1 calc R U . . .
B15 B 0.5282(2) 0.4316(6) 0.27005(12) 0.0262(9) Uani 1 1 d . . . . .
B19 B 0.7119(2) 0.1357(6) 0.37938(12) 0.0269(9) Uani 1 1 d . . . . .
B23 B 0.6006(2) 0.1255(6) 0.50830(12) 0.0254(9) Uani 1 1 d . . . . .
C61 C 0.7717(3) 0.3860(6) 0.58865(15) 0.0506(12) Uani 1 1 d . . . . .
C62 C 0.7004(3) 0.4497(7) 0.59558(16) 0.0549(13) Uani 1 1 d . . . . .
H62 H 0.665823 0.499064 0.574943 0.066 Uiso 1 1 calc R U . . .
C63 C 0.6794(3) 0.4419(7) 0.63211(18) 0.0622(14) Uani 1 1 d . . . . .
H63 H 0.630574 0.486653 0.636510 0.075 Uiso 1 1 calc R U . . .
C64 C 0.7281(4) 0.3706(8) 0.66201(18) 0.0713(16) Uani 1 1 d . . . . .
H64 H 0.713035 0.365485 0.687104 0.086 Uiso 1 1 calc R U . . .
C65 C 0.7991(4) 0.3058(9) 0.65590(18) 0.0734(17) Uani 1 1 d . . . . .
H65 H 0.833233 0.256132 0.676692 0.088 Uiso 1 1 calc R U . . .
C66 C 0.8203(3) 0.3140(7) 0.61914(17) 0.0605(14) Uani 1 1 d . . . . .
H66 H 0.869242 0.269150 0.614874 0.073 Uiso 1 1 calc R U . . .
C67 C 0.7953(3) 0.3948(8) 0.54864(17) 0.0651(15) Uani 1 1 d . . . . .
H67A H 0.753089 0.445742 0.530582 0.098 Uiso 1 1 calc R U . . .
H67B H 0.806413 0.276803 0.540041 0.098 Uiso 1 1 calc R U . . .
H67C H 0.841783 0.467391 0.549373 0.098 Uiso 1 1 calc R U . . .

loop_
_atom_site_aniso_label
_atom_site_aniso_U_11
_atom_site_aniso_U_22
_atom_site_aniso_U_33
_atom_site_aniso_U_23
_atom_site_aniso_U_13
_atom_site_aniso_U_12
O9 0.0247(13) 0.0365(15) 0.0255(12) -0.0007(11) 0.0095(10) 0.0057(11)
O20 0.0251(13) 0.0391(16) 0.0271(13) 0.0063(11) 0.0096(10) 0.0102(12)
N10 0.0218(15) 0.0295(17) 0.0236(14) 0.0017(12) 0.0067(11) 0.0031(13)
C1 0.031(2) 0.040(2) 0.035(2) 0.0078(17) 0.0131(17) 0.0084(18)
C2 0.031(2) 0.042(2) 0.038(2) 0.0097(18) 0.0063(17) 0.0054(18)
C3 0.033(2) 0.033(2) 0.035(2) 0.0058(17) 0.0076(16) 0.0029(17)
C4 0.030(2) 0.036(2) 0.0275(18) 0.0027(16) 0.0099(15) 0.0031(17)
C5 0.033(2) 0.029(2) 0.0287(19) 0.0011(15) 0.0071(15) -0.0035(17)
C6 0.035(2) 0.029(2) 0.0293(19) -0.0009(16) 0.0100(16) -0.0057(17)
C7 0.030(2) 0.033(2) 0.035(2) -0.0027(16) 0.0161(16) 0.0007(17)
C8 0.0275(19) 0.033(2) 0.032(2) 0.0015(16) 0.0091(15) 0.0027(16)
C10 0.0224(17) 0.0274(19) 0.0305(18) 0.0014(15) 0.0067(14) 0.0030(15)
C11 0.031(2) 0.032(2) 0.0260(18) -0.0002(15) 0.0105(15) -0.0023(17)
C12 0.0279(19) 0.037(2) 0.034(2) -0.0045(17) 0.0127(16) -0.0046(17)
C13 0.0265(19) 0.039(2) 0.033(2) -0.0070(17) 0.0046(15) -0.0013(17)
C14 0.0261(19) 0.037(2) 0.0281(18) -0.0015(16) 0.0063(15) 0.0007(17)
C16 0.0284(19) 0.028(2) 0.0263(18) 0.0039(15) 0.0086(15) 0.0026(16)
C17 0.0237(18) 0.030(2) 0.0308(19) -0.0001(16) 0.0098(15) 0.0007(16)
C18 0.0237(18) 0.032(2) 0.0283(18) 0.0027(16) 0.0060(14) 0.0032(16)
C21 0.0217(17) 0.029(2) 0.0286(18) 0.0052(15) 0.0059(14) -0.0008(15)
C22 0.0216(18) 0.031(2) 0.0290(18) -0.0001(15) 0.0075(14) -0.0013(15)
C24 0.0282(19) 0.0245(19) 0.0277(18) -0.0025(15) 0.0086(15) -0.0022(15)
C25 0.0242(18) 0.0287(19) 0.0259(17) -0.0021(15) 0.0071(14) -0.0026(15)
C26 0.0191(17) 0.0273(19) 0.0312(19) -0.0020(15) 0.0087(14) 0.0012(15)
C27 0.0212(17) 0.0237(18) 0.0300(18) -0.0020(14) 0.0080(14) 0.0009(14)
C28 0.0215(17) 0.028(2) 0.0297(18) 0.0019(15) 0.0075(14) 0.0025(15)
C29 0.0235(18) 0.0252(19) 0.0296(18) 0.0004(15) 0.0079(14) 0.0036(15)
C30 0.0233(17) 0.0232(18) 0.0273(18) -0.0009(14) 0.0070(14) -0.0019(15)
C31 0.0211(17) 0.030(2) 0.0261(17) -0.0013(14) 0.0077(14) 0.0029(15)
C32 0.0251(18) 0.029(2) 0.0271(18) -0.0014(15) 0.0087(14) 0.0027(15)
C33 0.0255(18) 0.029(2) 0.0251(17) 0.0013(15) 0.0105(14) 0.0006(15)
C34 0.0209(17) 0.030(2) 0.0250(17) -0.0013(15) 0.0080(14) 0.0034(15)
C35 0.0257(18) 0.028(2) 0.0277(18) -0.0004(15) 0.0102(14) 0.0027(15)
C36 0.039(2) 0.054(3) 0.035(2) 0.008(2) 0.0039(18) 0.010(2)
C37 0.042(2) 0.039(2) 0.032(2) -0.0028(17) 0.0132(17) 0.0006(19)
C38 0.027(2) 0.056(3) 0.051(3) 0.000(2) 0.0013(18) -0.005(2)
C39 0.0197(17) 0.034(2) 0.0253(18) 0.0015(15) 0.0040(14) -0.0009(15)
C40 0.0271(19) 0.033(2) 0.0291(19) -0.0009(16) 0.0094(15) 0.0001(16)
C41 0.030(2) 0.035(2) 0.0251(18) -0.0013(15) 0.0087(15) -0.0007(17)
C42 0.0252(18) 0.034(2) 0.0288(19) 0.0031(16) 0.0043(15) -0.0024(16)
C43 0.0280(19) 0.030(2) 0.033(2) 0.0026(16) 0.0028(15) 0.0021(16)
C44 0.0197(17) 0.032(2) 0.0305(18) -0.0009(16) 0.0057(14) 0.0034(15)
C45 0.058(3) 0.035(2) 0.036(2) -0.0020(18) 0.016(2) 0.006(2)
C46 0.051(3) 0.041(3) 0.032(2) 0.0074(18) 0.0077(19) -0.001(2)
C47 0.051(3) 0.041(2) 0.032(2) -0.0038(18) 0.0101(19) 0.010(2)
C48 0.025(2) 0.047(3) 0.042(2) 0.0091(19) 0.0103(17) -0.0002(18)
C49 0.0236(18) 0.032(2) 0.0265(18) 0.0042(15) 0.0106(14) 0.0019(16)
C50 0.0270(19) 0.036(2) 0.0304(19) 0.0030(16) 0.0133(15) 0.0032(17)
C51 0.034(2) 0.040(2) 0.039(2) 0.0075(18) 0.0167(18) 0.0123(19)
C52 0.028(2) 0.056(3) 0.035(2) 0.013(2) 0.0122(17) 0.008(2)
C53 0.028(2) 0.059(3) 0.031(2) 0.0045(19) 0.0064(16) -0.004(2)
C54 0.0265(19) 0.039(2) 0.0291(19) 0.0048(16) 0.0097(15) -0.0029(17)
C55 0.039(2) 0.042(3) 0.058(3) -0.008(2) 0.007(2) 0.006(2)
C56 0.041(3) 0.094(5) 0.062(3) 0.011(3) 0.002(2) 0.029(3)
C57 0.048(3) 0.042(3) 0.048(3) -0.008(2) 0.010(2) -0.006(2)
B15 0.026(2) 0.027(2) 0.026(2) -0.0023(16) 0.0073(16) 0.0043(17)
B19 0.024(2) 0.029(2) 0.028(2) -0.0009(17) 0.0052(16) 0.0010(18)
B23 0.022(2) 0.024(2) 0.032(2) -0.0003(17) 0.0074(16) -0.0044(17)
C61 0.049(3) 0.038(3) 0.065(3) -0.006(2) 0.007(2) -0.008(2)
C62 0.046(3) 0.050(3) 0.068(3) -0.006(3) 0.005(2) -0.004(2)
C63 0.054(3) 0.050(3) 0.083(4) -0.008(3) 0.015(3) 0.004(3)
C64 0.088(5) 0.061(4) 0.068(4) -0.006(3) 0.023(3) -0.003(3)
C65 0.080(4) 0.069(4) 0.067(4) 0.002(3) -0.001(3) 0.001(3)
C66 0.044(3) 0.053(3) 0.083(4) -0.003(3) 0.003(3) 0.002(2)
C67 0.062(3) 0.055(3) 0.081(4) -0.003(3) 0.018(3) -0.004(3)

_geom_special_details            
;
 All esds (except the esd in the dihedral angle between two l.s. planes)
 are estimated using the full covariance matrix.  The cell esds are taken
 into account individually in the estimation of esds in distances, angles
 and torsion angles; correlations between esds in cell parameters are only
 used when they are defined by crystal symmetry.  An approximate (isotropic)
 treatment of cell esds is used for estimating esds involving l.s. planes.
;
loop_
_geom_bond_atom_site_label_1
_geom_bond_atom_site_label_2
_geom_bond_distance
_geom_bond_site_symmetry_2
_geom_bond_publ_flag
O9 C25 1.389(4) . ?
O9 C26 1.369(4) . ?
O20 C21 1.380(4) . ?
O20 C28 1.356(4) . ?
N10 C30 1.420(4) . ?
N10 C31 1.423(4) . ?
N10 C34 1.413(4) . ?
C1 H1 0.9500 . ?
C1 C2 1.371(5) . ?
C1 C21 1.391(5) . ?
C2 H2 0.9500 . ?
C2 C3 1.405(5) . ?
C3 C4 1.376(5) . ?
C3 C36 1.507(5) . ?
C4 H4 0.9500 . ?
C4 C22 1.417(5) . ?
C5 H5 0.9500 . ?
C5 C6 1.387(5) . ?
C5 C24 1.417(5) . ?
C6 C7 1.398(5) . ?
C6 C37 1.510(5) . ?
C7 H7 0.9500 . ?
C7 C8 1.377(5) . ?
C8 H8 0.9500 . ?
C8 C25 1.395(5) . ?
C10 H10 0.9500 . ?
C10 C26 1.371(5) . ?
C10 C30 1.405(5) . ?
C11 H11 0.9500 . ?
C11 C12 1.371(5) . ?
C11 C31 1.410(5) . ?
C12 H12 0.9500 . ?
C12 C13 1.405(6) . ?
C13 C14 1.377(5) . ?
C13 C38 1.508(5) . ?
C14 H14 0.9500 . ?
C14 C32 1.409(5) . ?
C16 H16 0.9500 . ?
C16 C17 1.380(5) . ?
C16 C33 1.411(5) . ?
C17 C18 1.390(5) . ?
C17 C48 1.514(5) . ?
C18 H18 0.9500 . ?
C18 C35 1.413(5) . ?
C21 C22 1.407(5) . ?
C22 B23 1.538(5) . ?
C24 C25 1.401(5) . ?
C24 B23 1.548(5) . ?
C26 C27 1.403(5) . ?
C27 C28 1.404(5) . ?
C27 B23 1.513(5) . ?
C28 C29 1.417(5) . ?
C29 C30 1.419(5) . ?
C29 B19 1.536(5) . ?
C31 C32 1.403(5) . ?
C32 B15 1.542(5) . ?
C33 C34 1.421(5) . ?
C33 B15 1.530(5) . ?
C34 C35 1.417(5) . ?
C35 B19 1.534(5) . ?
C36 H36A 0.9800 . ?
C36 H36B 0.9800 . ?
C36 H36C 0.9800 . ?
C37 H37A 0.9800 . ?
C37 H37B 0.9800 . ?
C37 H37C 0.9800 . ?
C38 H38A 0.9800 . ?
C38 H38B 0.9800 . ?
C38 H38C 0.9800 . ?
C39 C40 1.412(5) . ?
C39 C44 1.408(5) . ?
C39 B15 1.577(5) . ?
C40 C41 1.389(5) . ?
C40 C45 1.503(6) . ?
C41 H41 0.9500 . ?
C41 C42 1.386(6) . ?
C42 C43 1.386(5) . ?
C42 C46 1.509(5) . ?
C43 H43 0.9500 . ?
C43 C44 1.387(5) . ?
C44 C47 1.515(5) . ?
C45 H45A 0.9800 . ?
C45 H45B 0.9800 . ?
C45 H45C 0.9800 . ?
C46 H46A 0.9800 . ?
C46 H46B 0.9800 . ?
C46 H46C 0.9800 . ?
C47 H47A 0.9800 . ?
C47 H47B 0.9800 . ?
C47 H47C 0.9800 . ?
C48 H48A 0.9800 . ?
C48 H48B 0.9800 . ?
C48 H48C 0.9800 . ?
C49 C50 1.400(5) . ?
C49 C54 1.412(5) . ?
C49 B19 1.580(5) . ?
C50 C51 1.393(5) . ?
C50 C55 1.512(6) . ?
C51 H51 0.9500 . ?
C51 C52 1.383(6) . ?
C52 C53 1.392(7) . ?
C52 C56 1.512(6) . ?
C53 H53 0.9500 . ?
C53 C54 1.392(6) . ?
C54 C57 1.506(6) . ?
C55 H55A 0.9800 . ?
C55 H55B 0.9800 . ?
C55 H55C 0.9800 . ?
C56 H56A 0.9800 . ?
C56 H56B 0.9800 . ?
C56 H56C 0.9800 . ?
C57 H57A 0.9800 . ?
C57 H57B 0.9800 . ?
C57 H57C 0.9800 . ?
C61 C62 1.387(7) . ?
C61 C66 1.379(7) . ?
C61 C67 1.512(7) . ?
C62 H62 0.9500 . ?
C62 C63 1.377(7) . ?
C63 H63 0.9500 . ?
C63 C64 1.363(8) . ?
C64 H64 0.9500 . ?
C64 C65 1.378(9) . ?
C65 H65 0.9500 . ?
C65 C66 1.386(8) . ?
C66 H66 0.9500 . ?
C67 H67A 0.9800 . ?
C67 H67B 0.9800 . ?
C67 H67C 0.9800 . ?

loop_
_geom_angle_atom_site_label_1
_geom_angle_atom_site_label_2
_geom_angle_atom_site_label_3
_geom_angle
_geom_angle_site_symmetry_1
_geom_angle_site_symmetry_3
_geom_angle_publ_flag
C26 O9 C25 121.2(3) . . ?
C28 O20 C21 122.7(3) . . ?
C30 N10 C31 119.7(3) . . ?
C34 N10 C30 120.0(3) . . ?
C34 N10 C31 120.2(3) . . ?
C2 C1 H1 120.5 . . ?
C2 C1 C21 119.0(4) . . ?
C21 C1 H1 120.5 . . ?
C1 C2 H2 119.2 . . ?
C1 C2 C3 121.6(4) . . ?
C3 C2 H2 119.2 . . ?
C2 C3 C36 120.4(4) . . ?
C4 C3 C2 117.4(3) . . ?
C4 C3 C36 122.2(4) . . ?
C3 C4 H4 117.8 . . ?
C3 C4 C22 124.3(3) . . ?
C22 C4 H4 117.8 . . ?
C6 C5 H5 118.2 . . ?
C6 C5 C24 123.5(4) . . ?
C24 C5 H5 118.2 . . ?
C5 C6 C7 118.0(3) . . ?
C5 C6 C37 121.0(4) . . ?
C7 C6 C37 121.0(3) . . ?
C6 C7 H7 119.3 . . ?
C8 C7 C6 121.3(3) . . ?
C8 C7 H7 119.3 . . ?
C7 C8 H8 120.5 . . ?
C7 C8 C25 118.9(4) . . ?
C25 C8 H8 120.5 . . ?
C26 C10 H10 120.6 . . ?
C26 C10 C30 118.8(3) . . ?
C30 C10 H10 120.6 . . ?
C12 C11 H11 119.9 . . ?
C12 C11 C31 120.2(4) . . ?
C31 C11 H11 119.9 . . ?
C11 C12 H12 119.1 . . ?
C11 C12 C13 121.7(4) . . ?
C13 C12 H12 119.1 . . ?
C12 C13 C38 120.4(4) . . ?
C14 C13 C12 116.9(4) . . ?
C14 C13 C38 122.7(4) . . ?
C13 C14 H14 118.2 . . ?
C13 C14 C32 123.5(4) . . ?
C32 C14 H14 118.2 . . ?
C17 C16 H16 118.0 . . ?
C17 C16 C33 124.0(3) . . ?
C33 C16 H16 118.0 . . ?
C16 C17 C18 117.4(3) . . ?
C16 C17 C48 121.1(3) . . ?
C18 C17 C48 121.5(3) . . ?
C17 C18 H18 118.5 . . ?
C17 C18 C35 123.0(3) . . ?
C35 C18 H18 118.5 . . ?
O20 C21 C1 112.7(3) . . ?
O20 C21 C22 124.3(3) . . ?
C1 C21 C22 123.0(3) . . ?
C4 C22 B23 128.6(3) . . ?
C21 C22 C4 114.6(3) . . ?
C21 C22 B23 116.7(3) . . ?
C5 C24 B23 127.2(3) . . ?
C25 C24 C5 115.0(3) . . ?
C25 C24 B23 117.8(3) . . ?
O9 C25 C8 112.5(3) . . ?
O9 C25 C24 124.3(3) . . ?
C8 C25 C24 123.2(3) . . ?
O9 C26 C10 115.3(3) . . ?
O9 C26 C27 120.7(3) . . ?
C10 C26 C27 124.0(3) . . ?
C26 C27 C28 115.1(3) . . ?
C26 C27 B23 122.5(3) . . ?
C28 C27 B23 122.4(3) . . ?
O20 C28 C27 119.5(3) . . ?
O20 C28 C29 115.8(3) . . ?
C27 C28 C29 124.7(3) . . ?
C28 C29 C30 115.5(3) . . ?
C28 C29 B19 124.4(3) . . ?
C30 C29 B19 119.3(3) . . ?
C10 C30 N10 118.4(3) . . ?
C10 C30 C29 121.5(3) . . ?
C29 C30 N10 120.0(3) . . ?
C11 C31 N10 119.2(3) . . ?
C32 C31 N10 121.1(3) . . ?
C32 C31 C11 119.5(3) . . ?
C14 C32 B15 122.4(3) . . ?
C31 C32 C14 117.5(3) . . ?
C31 C32 B15 119.7(3) . . ?
C16 C33 C34 116.5(3) . . ?
C16 C33 B15 121.8(3) . . ?
C34 C33 B15 121.7(3) . . ?
N10 C34 C33 119.2(3) . . ?
N10 C34 C35 119.1(3) . . ?
C35 C34 C33 121.7(3) . . ?
C18 C35 C34 117.2(3) . . ?
C18 C35 B19 121.7(3) . . ?
C34 C35 B19 121.1(3) . . ?
C3 C36 H36A 109.5 . . ?
C3 C36 H36B 109.5 . . ?
C3 C36 H36C 109.5 . . ?
H36A C36 H36B 109.5 . . ?
H36A C36 H36C 109.5 . . ?
H36B C36 H36C 109.5 . . ?
C6 C37 H37A 109.5 . . ?
C6 C37 H37B 109.5 . . ?
C6 C37 H37C 109.5 . . ?
H37A C37 H37B 109.5 . . ?
H37A C37 H37C 109.5 . . ?
H37B C37 H37C 109.5 . . ?
C13 C38 H38A 109.5 . . ?
C13 C38 H38B 109.5 . . ?
C13 C38 H38C 109.5 . . ?
H38A C38 H38B 109.5 . . ?
H38A C38 H38C 109.5 . . ?
H38B C38 H38C 109.5 . . ?
C40 C39 B15 120.5(3) . . ?
C44 C39 C40 117.8(3) . . ?
C44 C39 B15 121.7(3) . . ?
C39 C40 C45 121.0(3) . . ?
C41 C40 C39 120.0(4) . . ?
C41 C40 C45 119.0(3) . . ?
C40 C41 H41 119.0 . . ?
C42 C41 C40 122.0(4) . . ?
C42 C41 H41 119.0 . . ?
C41 C42 C43 117.9(3) . . ?
C41 C42 C46 120.6(4) . . ?
C43 C42 C46 121.4(4) . . ?
C42 C43 H43 119.2 . . ?
C42 C43 C44 121.6(4) . . ?
C44 C43 H43 119.2 . . ?
C39 C44 C47 120.6(3) . . ?
C43 C44 C39 120.5(3) . . ?
C43 C44 C47 118.8(4) . . ?
C40 C45 H45A 109.5 . . ?
C40 C45 H45B 109.5 . . ?
C40 C45 H45C 109.5 . . ?
H45A C45 H45B 109.5 . . ?
H45A C45 H45C 109.5 . . ?
H45B C45 H45C 109.5 . . ?
C42 C46 H46A 109.5 . . ?
C42 C46 H46B 109.5 . . ?
C42 C46 H46C 109.5 . . ?
H46A C46 H46B 109.5 . . ?
H46A C46 H46C 109.5 . . ?
H46B C46 H46C 109.5 . . ?
C44 C47 H47A 109.5 . . ?
C44 C47 H47B 109.5 . . ?
C44 C47 H47C 109.5 . . ?
H47A C47 H47B 109.5 . . ?
H47A C47 H47C 109.5 . . ?
H47B C47 H47C 109.5 . . ?
C17 C48 H48A 109.5 . . ?
C17 C48 H48B 109.5 . . ?
C17 C48 H48C 109.5 . . ?
H48A C48 H48B 109.5 . . ?
H48A C48 H48C 109.5 . . ?
H48B C48 H48C 109.5 . . ?
C50 C49 C54 118.2(3) . . ?
C50 C49 B19 120.2(3) . . ?
C54 C49 B19 121.5(3) . . ?
C49 C50 C55 120.3(4) . . ?
C51 C50 C49 120.3(4) . . ?
C51 C50 C55 119.3(4) . . ?
C50 C51 H51 119.0 . . ?
C52 C51 C50 122.0(4) . . ?
C52 C51 H51 119.0 . . ?
C51 C52 C53 117.7(4) . . ?
C51 C52 C56 120.9(5) . . ?
C53 C52 C56 121.5(5) . . ?
C52 C53 H53 119.0 . . ?
C52 C53 C54 121.9(4) . . ?
C54 C53 H53 119.0 . . ?
C49 C54 C57 120.1(4) . . ?
C53 C54 C49 119.9(4) . . ?
C53 C54 C57 119.9(4) . . ?
C50 C55 H55A 109.5 . . ?
C50 C55 H55B 109.5 . . ?
C50 C55 H55C 109.5 . . ?
H55A C55 H55B 109.5 . . ?
H55A C55 H55C 109.5 . . ?
H55B C55 H55C 109.5 . . ?
C52 C56 H56A 109.5 . . ?
C52 C56 H56B 109.5 . . ?
C52 C56 H56C 109.5 . . ?
H56A C56 H56B 109.5 . . ?
H56A C56 H56C 109.5 . . ?
H56B C56 H56C 109.5 . . ?
C54 C57 H57A 109.5 . . ?
C54 C57 H57B 109.5 . . ?
C54 C57 H57C 109.5 . . ?
H57A C57 H57B 109.5 . . ?
H57A C57 H57C 109.5 . . ?
H57B C57 H57C 109.5 . . ?
C32 B15 C39 123.3(3) . . ?
C33 B15 C32 113.5(3) . . ?
C33 B15 C39 122.9(3) . . ?
C29 B19 C49 123.9(3) . . ?
C35 B19 C29 113.7(3) . . ?
C35 B19 C49 122.2(3) . . ?
C22 B23 C24 132.5(3) . . ?
C27 B23 C22 114.2(3) . . ?
C27 B23 C24 113.2(3) . . ?
C62 C61 C67 120.9(5) . . ?
C66 C61 C62 118.3(5) . . ?
C66 C61 C67 120.8(5) . . ?
C61 C62 H62 119.7 . . ?
C63 C62 C61 120.6(5) . . ?
C63 C62 H62 119.7 . . ?
C62 C63 H63 119.7 . . ?
C64 C63 C62 120.5(5) . . ?
C64 C63 H63 119.7 . . ?
C63 C64 H64 119.9 . . ?
C63 C64 C65 120.1(6) . . ?
C65 C64 H64 119.9 . . ?
C64 C65 H65 120.3 . . ?
C64 C65 C66 119.3(6) . . ?
C66 C65 H65 120.3 . . ?
C61 C66 C65 121.1(5) . . ?
C61 C66 H66 119.4 . . ?
C65 C66 H66 119.4 . . ?
C61 C67 H67A 109.5 . . ?
C61 C67 H67B 109.5 . . ?
C61 C67 H67C 109.5 . . ?
H67A C67 H67B 109.5 . . ?
H67A C67 H67C 109.5 . . ?
H67B C67 H67C 109.5 . . ?

loop_
_geom_torsion_atom_site_label_1
_geom_torsion_atom_site_label_2
_geom_torsion_atom_site_label_3
_geom_torsion_atom_site_label_4
_geom_torsion
_geom_torsion_site_symmetry_1
_geom_torsion_site_symmetry_2
_geom_torsion_site_symmetry_3
_geom_torsion_site_symmetry_4
_geom_torsion_publ_flag
O9 C26 C27 C28 -179.0(3) . . . . ?
O9 C26 C27 B23 -0.2(6) . . . . ?
O20 C21 C22 C4 179.8(3) . . . . ?
O20 C21 C22 B23 -0.5(5) . . . . ?
O20 C28 C29 C30 174.8(3) . . . . ?
O20 C28 C29 B19 -15.1(5) . . . . ?
N10 C31 C32 C14 -176.8(3) . . . . ?
N10 C31 C32 B15 10.8(5) . . . . ?
N10 C34 C35 C18 178.8(3) . . . . ?
N10 C34 C35 B19 -1.0(5) . . . . ?
C1 C2 C3 C4 -0.5(6) . . . . ?
C1 C2 C3 C36 -179.4(4) . . . . ?
C1 C21 C22 C4 -0.3(6) . . . . ?
C1 C21 C22 B23 179.4(4) . . . . ?
C2 C1 C21 O20 178.7(4) . . . . ?
C2 C1 C21 C22 -1.2(6) . . . . ?
C2 C3 C4 C22 -1.2(6) . . . . ?
C3 C4 C22 C21 1.5(6) . . . . ?
C3 C4 C22 B23 -178.2(4) . . . . ?
C4 C22 B23 C24 4.1(7) . . . . ?
C4 C22 B23 C27 -178.3(4) . . . . ?
C5 C6 C7 C8 -0.7(6) . . . . ?
C5 C24 C25 O9 178.6(3) . . . . ?
C5 C24 C25 C8 -2.3(6) . . . . ?
C5 C24 B23 C22 2.3(7) . . . . ?
C5 C24 B23 C27 -175.4(4) . . . . ?
C6 C5 C24 C25 1.3(6) . . . . ?
C6 C5 C24 B23 -178.9(4) . . . . ?
C6 C7 C8 C25 -0.2(6) . . . . ?
C7 C8 C25 O9 -179.0(3) . . . . ?
C7 C8 C25 C24 1.8(6) . . . . ?
C10 C26 C27 C28 1.4(5) . . . . ?
C10 C26 C27 B23 -179.8(4) . . . . ?
C11 C12 C13 C14 6.1(6) . . . . ?
C11 C12 C13 C38 -173.7(4) . . . . ?
C11 C31 C32 C14 7.6(5) . . . . ?
C11 C31 C32 B15 -164.8(3) . . . . ?
C12 C11 C31 N10 177.6(3) . . . . ?
C12 C11 C31 C32 -6.7(5) . . . . ?
C12 C13 C14 C32 -5.0(6) . . . . ?
C13 C14 C32 C31 -1.8(6) . . . . ?
C13 C14 C32 B15 170.5(4) . . . . ?
C14 C32 B15 C33 -166.0(3) . . . . ?
C14 C32 B15 C39 7.8(6) . . . . ?
C16 C17 C18 C35 -1.4(6) . . . . ?
C16 C33 C34 N10 178.7(3) . . . . ?
C16 C33 C34 C35 -0.8(5) . . . . ?
C16 C33 B15 C32 168.2(3) . . . . ?
C16 C33 B15 C39 -5.6(6) . . . . ?
C17 C16 C33 C34 2.4(6) . . . . ?
C17 C16 C33 B15 -176.0(4) . . . . ?
C17 C18 C35 C34 2.8(6) . . . . ?
C17 C18 C35 B19 -177.3(4) . . . . ?
C18 C35 B19 C29 166.3(3) . . . . ?
C18 C35 B19 C49 -8.5(6) . . . . ?
C21 O20 C28 C27 -0.9(5) . . . . ?
C21 O20 C28 C29 176.9(3) . . . . ?
C21 C1 C2 C3 1.6(7) . . . . ?
C21 C22 B23 C24 -175.6(4) . . . . ?
C21 C22 B23 C27 2.1(5) . . . . ?
C24 C5 C6 C7 0.1(6) . . . . ?
C24 C5 C6 C37 -179.5(4) . . . . ?
C25 O9 C26 C10 -176.4(3) . . . . ?
C25 O9 C26 C27 4.0(5) . . . . ?
C25 C24 B23 C22 -178.0(4) . . . . ?
C25 C24 B23 C27 4.4(5) . . . . ?
C26 O9 C25 C8 177.5(3) . . . . ?
C26 O9 C25 C24 -3.3(5) . . . . ?
C26 C10 C30 N10 -179.2(3) . . . . ?
C26 C10 C30 C29 -1.5(5) . . . . ?
C26 C27 C28 O20 -178.5(3) . . . . ?
C26 C27 C28 C29 3.9(6) . . . . ?
C26 C27 B23 C22 178.1(3) . . . . ?
C26 C27 B23 C24 -3.8(5) . . . . ?
C27 C28 C29 C30 -7.5(6) . . . . ?
C27 C28 C29 B19 162.6(4) . . . . ?
C28 O20 C21 C1 179.9(3) . . . . ?
C28 O20 C21 C22 -0.2(6) . . . . ?
C28 C27 B23 C22 -3.2(5) . . . . ?
C28 C27 B23 C24 174.9(3) . . . . ?
C28 C29 C30 N10 -176.2(3) . . . . ?
C28 C29 C30 C10 6.1(5) . . . . ?
C28 C29 B19 C35 -162.0(4) . . . . ?
C28 C29 B19 C49 12.7(6) . . . . ?
C30 N10 C31 C11 -32.7(5) . . . . ?
C30 N10 C31 C32 151.7(3) . . . . ?
C30 N10 C34 C33 -156.1(3) . . . . ?
C30 N10 C34 C35 23.5(5) . . . . ?
C30 C10 C26 O9 177.9(3) . . . . ?
C30 C10 C26 C27 -2.5(6) . . . . ?
C30 C29 B19 C35 7.7(5) . . . . ?
C30 C29 B19 C49 -177.6(4) . . . . ?
C31 N10 C30 C10 -29.1(5) . . . . ?
C31 N10 C30 C29 153.1(3) . . . . ?
C31 N10 C34 C33 20.8(5) . . . . ?
C31 N10 C34 C35 -159.6(3) . . . . ?
C31 C11 C12 C13 -0.4(6) . . . . ?
C31 C32 B15 C33 6.1(5) . . . . ?
C31 C32 B15 C39 179.9(3) . . . . ?
C33 C16 C17 C18 -1.3(6) . . . . ?
C33 C16 C17 C48 177.9(4) . . . . ?
C33 C34 C35 C18 -1.6(5) . . . . ?
C33 C34 C35 B19 178.5(4) . . . . ?
C34 N10 C30 C10 147.7(3) . . . . ?
C34 N10 C30 C29 -30.0(5) . . . . ?
C34 N10 C31 C11 150.4(3) . . . . ?
C34 N10 C31 C32 -25.2(5) . . . . ?
C34 C33 B15 C32 -10.1(5) . . . . ?
C34 C33 B15 C39 176.1(4) . . . . ?
C34 C35 B19 C29 -13.9(5) . . . . ?
C34 C35 B19 C49 171.4(4) . . . . ?
C36 C3 C4 C22 177.8(4) . . . . ?
C37 C6 C7 C8 178.9(4) . . . . ?
C38 C13 C14 C32 174.8(4) . . . . ?
C39 C40 C41 C42 -1.9(6) . . . . ?
C40 C39 C44 C43 -2.3(5) . . . . ?
C40 C39 C44 C47 -178.5(4) . . . . ?
C40 C39 B15 C32 -104.5(4) . . . . ?
C40 C39 B15 C33 68.7(5) . . . . ?
C40 C41 C42 C43 -1.8(6) . . . . ?
C40 C41 C42 C46 177.0(4) . . . . ?
C41 C42 C43 C44 3.4(6) . . . . ?
C42 C43 C44 C39 -1.4(6) . . . . ?
C42 C43 C44 C47 174.9(4) . . . . ?
C44 C39 C40 C41 3.8(5) . . . . ?
C44 C39 C40 C45 -175.8(4) . . . . ?
C44 C39 B15 C32 77.5(5) . . . . ?
C44 C39 B15 C33 -109.3(4) . . . . ?
C45 C40 C41 C42 177.8(4) . . . . ?
C46 C42 C43 C44 -175.4(4) . . . . ?
C48 C17 C18 C35 179.4(4) . . . . ?
C49 C50 C51 C52 -1.3(6) . . . . ?
C50 C49 C54 C53 -1.2(5) . . . . ?
C50 C49 C54 C57 -178.5(3) . . . . ?
C50 C49 B19 C29 95.8(5) . . . . ?
C50 C49 B19 C35 -90.0(5) . . . . ?
C50 C51 C52 C53 -0.4(6) . . . . ?
C50 C51 C52 C56 179.3(4) . . . . ?
C51 C52 C53 C54 1.2(6) . . . . ?
C52 C53 C54 C49 -0.4(6) . . . . ?
C52 C53 C54 C57 176.9(4) . . . . ?
C54 C49 C50 C51 2.1(5) . . . . ?
C54 C49 C50 C55 -179.3(4) . . . . ?
C54 C49 B19 C29 -80.7(5) . . . . ?
C54 C49 B19 C35 93.5(5) . . . . ?
C55 C50 C51 C52 -179.9(4) . . . . ?
C56 C52 C53 C54 -178.5(4) . . . . ?
B15 C33 C34 N10 -2.9(5) . . . . ?
B15 C33 C34 C35 177.6(4) . . . . ?
B15 C39 C40 C41 -174.2(3) . . . . ?
B15 C39 C40 C45 6.1(5) . . . . ?
B15 C39 C44 C43 175.8(3) . . . . ?
B15 C39 C44 C47 -0.5(5) . . . . ?
B19 C29 C30 N10 13.2(5) . . . . ?
B19 C29 C30 C10 -164.5(4) . . . . ?
B19 C49 C50 C51 -174.6(3) . . . . ?
B19 C49 C50 C55 4.0(5) . . . . ?
B19 C49 C54 C53 175.3(3) . . . . ?
B19 C49 C54 C57 -1.9(5) . . . . ?
B23 C24 C25 O9 -1.2(5) . . . . ?
B23 C24 C25 C8 177.9(4) . . . . ?
B23 C27 C28 O20 2.7(5) . . . . ?
B23 C27 C28 C29 -174.9(4) . . . . ?
C61 C62 C63 C64 -0.4(8) . . . . ?
C62 C61 C66 C65 -0.3(8) . . . . ?
C62 C63 C64 C65 0.2(9) . . . . ?
C63 C64 C65 C66 -0.1(10) . . . . ?
C64 C65 C66 C61 0.1(9) . . . . ?
C66 C61 C62 C63 0.5(8) . . . . ?
C67 C61 C62 C63 -179.7(5) . . . . ?
C67 C61 C66 C65 179.9(5) . . . . ?

_shelx_res_file                  
;
TITL swezc8_auto_a.res in P2(1)/n
    swezc9_auto.res
    created by SHELXL-2019/3 at 10:03:32 on 14-Mar-2025
REM Old TITL swezc9_auto in P21/n #14
REM SHELXT solution in P2(1)/n: R1 0.176, Rweak 0.141, Alpha 0.050
REM <I/s> 1.005 for 700 systematic absences, Orientation as input
REM Formula found by SHELXT: C62 N O2
CELL 1.54184 17.431762 7.660619 34.898457 90 98.133 90
ZERR 4 0.000292 0.000137 0.000415 0 0.0013 0
LATT 1
SYMM 0.5-X,0.5+Y,0.5-Z
SFAC C H B N O
UNIT 236 216 12 4 8

L.S. 10 0 0
PLAN  4
SIZE 0.01 0.06 0.15
TEMP -100.15
CONF
list 4
MORE -1
BOND $H
fmap 2 53
acta
OMIT -14 1 5
REM <olex2.extras>
REM <HklSrc "%.\\swezc9_auto.hkl">
REM </olex2.extras>

WGHT    0.000000   14.580000
FVAR       0.34662
O9    5    0.465344    0.290487    0.464145    11.00000    0.02473    0.03653 =
         0.02549   -0.00067    0.00953    0.00571
O20   5    0.711914    0.024138    0.458612    11.00000    0.02511    0.03909 =
         0.02705    0.00626    0.00960    0.01020
N10   4    0.559422    0.246143    0.343567    11.00000    0.02181    0.02947 =
         0.02365    0.00174    0.00674    0.00306
C1    1    0.796582   -0.097895    0.508151    11.00000    0.03121    0.03955 =
         0.03544    0.00783    0.01305    0.00837
AFIX  43
H1    2    0.828578   -0.126537    0.489170    11.00000   -1.20000
AFIX   0
C2    1    0.819070   -0.139755    0.546272    11.00000    0.03089    0.04175 =
         0.03800    0.00971    0.00626    0.00540
AFIX  43
H2    2    0.867694   -0.195140    0.553600    11.00000   -1.20000
AFIX   0
C3    1    0.772022   -0.102810    0.574770    11.00000    0.03327    0.03332 =
         0.03459    0.00583    0.00756    0.00288
C4    1    0.702300   -0.021352    0.563006    11.00000    0.03003    0.03609 =
         0.02751    0.00270    0.00985    0.00308
AFIX  43
H4    2    0.669723    0.002066    0.582037    11.00000   -1.20000
AFIX   0
C5    1    0.529325    0.209451    0.568170    11.00000    0.03319    0.02854 =
         0.02870    0.00112    0.00713   -0.00348
AFIX  43
H5    2    0.571062    0.162462    0.585566    11.00000   -1.20000
AFIX   0
C6    1    0.466888    0.279865    0.583466    11.00000    0.03549    0.02852 =
         0.02927   -0.00092    0.00997   -0.00570
C7    1    0.405541    0.348607    0.557736    11.00000    0.03026    0.03254 =
         0.03490   -0.00269    0.01606    0.00071
AFIX  43
H7    2    0.361963    0.396209    0.567600    11.00000   -1.20000
AFIX   0
C8    1    0.407025    0.348689    0.518396    11.00000    0.02750    0.03278 =
         0.03234    0.00151    0.00908    0.00268
AFIX  43
H8    2    0.364929    0.395501    0.501203    11.00000   -1.20000
AFIX   0
C10   1    0.512664    0.262795    0.405736    11.00000    0.02240    0.02739 =
         0.03051    0.00138    0.00674    0.00301
AFIX  43
H10   2    0.465868    0.313673    0.393436    11.00000   -1.20000
AFIX   0
C11   1    0.426960    0.133282    0.335329    11.00000    0.03136    0.03234 =
         0.02601   -0.00020    0.01050   -0.00226
AFIX  43
H11   2    0.441210    0.056381    0.356495    11.00000   -1.20000
AFIX   0
C12   1    0.352153    0.134947    0.316838    11.00000    0.02786    0.03745 =
         0.03364   -0.00452    0.01273   -0.00465
AFIX  43
H12   2    0.315311    0.058032    0.325375    11.00000   -1.20000
AFIX   0
C13   1    0.328537    0.247409    0.285596    11.00000    0.02655    0.03869 =
         0.03336   -0.00703    0.00459   -0.00131
C14   1    0.385483    0.343992    0.271901    11.00000    0.02615    0.03684 =
         0.02807   -0.00154    0.00632    0.00070
AFIX  43
H14   2    0.371415    0.413684    0.249491    11.00000   -1.20000
AFIX   0
C16   1    0.675819    0.419641    0.271046    11.00000    0.02841    0.02804 =
         0.02632    0.00394    0.00856    0.00256
AFIX  43
H16   2    0.668642    0.486190    0.247844    11.00000   -1.20000
AFIX   0
C17   1    0.750119    0.367433    0.285432    11.00000    0.02371    0.03013 =
         0.03080   -0.00007    0.00982    0.00067
C18   1    0.760039    0.273241    0.319836    11.00000    0.02374    0.03228 =
         0.02826    0.00273    0.00598    0.00317
AFIX  43
H18   2    0.810624    0.234022    0.329833    11.00000   -1.20000
AFIX   0
C21   1    0.726259   -0.012897    0.497659    11.00000    0.02168    0.02879 =
         0.02858    0.00522    0.00592   -0.00078
C22   1    0.675899    0.029899    0.524368    11.00000    0.02163    0.03121 =
         0.02901   -0.00012    0.00748   -0.00130
C24   1    0.534203    0.203836    0.527994    11.00000    0.02821    0.02451 =
         0.02767   -0.00245    0.00861   -0.00217
C25   1    0.471358    0.278904    0.504192    11.00000    0.02422    0.02873 =
         0.02595   -0.00213    0.00705   -0.00257
C26   1    0.524062    0.234926    0.444923    11.00000    0.01913    0.02730 =
         0.03119   -0.00204    0.00873    0.00122
C27   1    0.590161    0.154588    0.464978    11.00000    0.02117    0.02375 =
         0.02998   -0.00196    0.00800    0.00089
C28   1    0.646651    0.106254    0.442042    11.00000    0.02155    0.02760 =
         0.02966    0.00193    0.00752    0.00251
C29   1    0.642481    0.142500    0.401971    11.00000    0.02350    0.02523 =
         0.02962    0.00044    0.00790    0.00363
C30   1    0.571388    0.214810    0.384076    11.00000    0.02332    0.02319 =
         0.02732   -0.00087    0.00701   -0.00187
C31   1    0.482834    0.245391    0.323024    11.00000    0.02113    0.02964 =
         0.02613   -0.00133    0.00774    0.00294
C32   1    0.463494    0.345064    0.289322    11.00000    0.02508    0.02888 =
         0.02707   -0.00139    0.00868    0.00266
C33   1    0.609870    0.380266    0.288673    11.00000    0.02547    0.02884 =
         0.02511    0.00131    0.01050    0.00057
C34   1    0.623036    0.286404    0.324126    11.00000    0.02095    0.03023 =
         0.02504   -0.00133    0.00800    0.00341
C35   1    0.698370    0.233150    0.340616    11.00000    0.02568    0.02832 =
         0.02766   -0.00043    0.01021    0.00273
C36   1    0.798680   -0.148897    0.616512    11.00000    0.03933    0.05417 =
         0.03536    0.00793    0.00393    0.01027
AFIX 137
H36A  2    0.805523   -0.275577    0.618960    11.00000   -1.50000
H36B  2    0.759780   -0.110499    0.632405    11.00000   -1.50000
H36C  2    0.848072   -0.090587    0.625315    11.00000   -1.50000
AFIX   0
C37   1    0.465445    0.283261    0.626627    11.00000    0.04169    0.03888 =
         0.03185   -0.00275    0.01322    0.00060
AFIX 137
H37A  2    0.438638    0.388767    0.633479    11.00000   -1.50000
H37B  2    0.518667    0.283321    0.640185    11.00000   -1.50000
H37C  2    0.438093    0.179898    0.634226    11.00000   -1.50000
AFIX   0
C38   1    0.244267    0.259271    0.268548    11.00000    0.02699    0.05582 =
         0.05083   -0.00036    0.00128   -0.00481
AFIX 137
H38A  2    0.224464    0.142220    0.261449    11.00000   -1.50000
H38B  2    0.238936    0.333423    0.245441    11.00000   -1.50000
H38C  2    0.214622    0.309881    0.287673    11.00000   -1.50000
AFIX   0
C39   1    0.512062    0.545555    0.232141    11.00000    0.01969    0.03364 =
         0.02529    0.00152    0.00399   -0.00094
C40   1    0.526237    0.477389    0.196202    11.00000    0.02713    0.03302 =
         0.02914   -0.00086    0.00940    0.00008
C41   1    0.518468    0.583750    0.163665    11.00000    0.02997    0.03510 =
         0.02515   -0.00130    0.00872   -0.00071
AFIX  43
H41   2    0.529727    0.536937    0.139875    11.00000   -1.20000
AFIX   0
C42   1    0.494781    0.756165    0.164843    11.00000    0.02525    0.03384 =
         0.02881    0.00313    0.00425   -0.00242
C43   1    0.476621    0.820047    0.199627    11.00000    0.02805    0.02956 =
         0.03294    0.00258    0.00282    0.00213
AFIX  43
H43   2    0.457571    0.935888    0.200667    11.00000   -1.20000
AFIX   0
C44   1    0.485573    0.719028    0.232957    11.00000    0.01975    0.03234 =
         0.03048   -0.00092    0.00575    0.00342
C45   1    0.549345    0.289835    0.192376    11.00000    0.05812    0.03502 =
         0.03616   -0.00199    0.01590    0.00559
AFIX 137
H45A  2    0.605456    0.282742    0.192301    11.00000   -1.50000
H45B  2    0.522404    0.241890    0.168104    11.00000   -1.50000
H45C  2    0.535239    0.222601    0.214228    11.00000   -1.50000
AFIX   0
C46   1    0.490650    0.870675    0.129438    11.00000    0.05060    0.04130 =
         0.03243    0.00741    0.00770   -0.00082
AFIX 137
H46A  2    0.444988    0.946350    0.127892    11.00000   -1.50000
H46B  2    0.486798    0.797364    0.106232    11.00000   -1.50000
H46C  2    0.537481    0.942694    0.131192    11.00000   -1.50000
AFIX   0
C47   1    0.471040    0.802089    0.270657    11.00000    0.05120    0.04070 =
         0.03229   -0.00380    0.01010    0.00992
AFIX 137
H47A  2    0.437889    0.725393    0.283690    11.00000   -1.50000
H47B  2    0.445294    0.914970    0.265300    11.00000   -1.50000
H47C  2    0.520536    0.819645    0.287373    11.00000   -1.50000
AFIX   0
C48   1    0.817814    0.409231    0.264203    11.00000    0.02540    0.04686 =
         0.04170    0.00909    0.01034   -0.00017
AFIX 137
H48A  2    0.817650    0.329203    0.242284    11.00000   -1.50000
H48B  2    0.866377    0.395880    0.281895    11.00000   -1.50000
H48C  2    0.813241    0.529669    0.254688    11.00000   -1.50000
AFIX   0
C49   1    0.792854    0.052102    0.395655    11.00000    0.02359    0.03220 =
         0.02649    0.00425    0.01063    0.00186
C50   1    0.809486   -0.120458    0.386464    11.00000    0.02696    0.03632 =
         0.03039    0.00301    0.01333    0.00325
C51   1    0.878050   -0.199180    0.403374    11.00000    0.03412    0.04041 =
         0.03930    0.00747    0.01673    0.01232
AFIX  43
H51   2    0.887770   -0.317130    0.397164    11.00000   -1.20000
AFIX   0
C52   1    0.932400   -0.110715    0.428939    11.00000    0.02838    0.05616 =
         0.03542    0.01315    0.01220    0.00757
C53   1    0.916702    0.062202    0.437286    11.00000    0.02764    0.05888 =
         0.03054    0.00451    0.00645   -0.00369
AFIX  43
H53   2    0.953707    0.126045    0.454386    11.00000   -1.20000
AFIX   0
C54   1    0.848366    0.144355    0.421312    11.00000    0.02650    0.03910 =
         0.02908    0.00483    0.00969   -0.00292
C55   1    0.752398   -0.224543    0.358788    11.00000    0.03920    0.04198 =
         0.05811   -0.00850    0.00682    0.00554
AFIX 137
H55A  2    0.703540   -0.235892    0.369432    11.00000   -1.50000
H55B  2    0.773727   -0.340821    0.355212    11.00000   -1.50000
H55C  2    0.742931   -0.164364    0.333785    11.00000   -1.50000
AFIX   0
C56   1    1.005960   -0.199949    0.447234    11.00000    0.04087    0.09400 =
         0.06214    0.01134    0.00184    0.02917
AFIX 137
H56A  2    0.996835   -0.257229    0.471290    11.00000   -1.50000
H56B  2    1.047252   -0.113051    0.452950    11.00000   -1.50000
H56C  2    1.021457   -0.287385    0.429317    11.00000   -1.50000
AFIX   0
C57   1    0.832270    0.328823    0.432825    11.00000    0.04807    0.04178 =
         0.04835   -0.00757    0.00992   -0.00624
AFIX 137
H57A  2    0.809733    0.394671    0.409891    11.00000   -1.50000
H57B  2    0.880786    0.384317    0.444293    11.00000   -1.50000
H57C  2    0.795817    0.327494    0.451780    11.00000   -1.50000
AFIX   0
B15   3    0.528227    0.431560    0.270055    11.00000    0.02608    0.02724 =
         0.02639   -0.00225    0.00734    0.00432
B19   3    0.711934    0.135728    0.379378    11.00000    0.02413    0.02879 =
         0.02810   -0.00092    0.00520    0.00099
B23   3    0.600599    0.125515    0.508300    11.00000    0.02166    0.02352 =
         0.03199   -0.00034    0.00738   -0.00440

C61   1    0.771674    0.386018    0.588646    11.00000    0.04920    0.03781 =
         0.06453   -0.00613    0.00705   -0.00848
C62   1    0.700415    0.449687    0.595580    11.00000    0.04568    0.05020 =
         0.06781   -0.00589    0.00488   -0.00401
AFIX  43
H62   2    0.665823    0.499064    0.574943    11.00000   -1.20000
AFIX   0
C63   1    0.679404    0.441926    0.632109    11.00000    0.05443    0.05034 =
         0.08313   -0.00808    0.01456    0.00377
AFIX  43
H63   2    0.630574    0.486653    0.636510    11.00000   -1.20000
AFIX   0
C64   1    0.728090    0.370593    0.662008    11.00000    0.08843    0.06064 =
         0.06822   -0.00604    0.02315   -0.00299
AFIX  43
H64   2    0.713035    0.365485    0.687104    11.00000   -1.20000
AFIX   0
C65   1    0.799139    0.305840    0.655905    11.00000    0.08046    0.06903 =
         0.06719    0.00231   -0.00133    0.00144
AFIX  43
H65   2    0.833233    0.256132    0.676692    11.00000   -1.20000
AFIX   0
C66   1    0.820344    0.313973    0.619139    11.00000    0.04361    0.05311 =
         0.08315   -0.00336    0.00319    0.00197
AFIX  43
H66   2    0.869242    0.269150    0.614874    11.00000   -1.20000
AFIX   0
C67   1    0.795320    0.394757    0.548641    11.00000    0.06171    0.05450 =
         0.08147   -0.00288    0.01837   -0.00415
AFIX 137
H67A  2    0.753089    0.445742    0.530582    11.00000   -1.50000
H67B  2    0.806413    0.276803    0.540041    11.00000   -1.50000
H67C  2    0.841783    0.467391    0.549373    11.00000   -1.50000
AFIX   0
HKLF 4


REM  swezc8_auto_a.res in P2(1)/n
REM wR2 = 0.2076, GooF = S = 1.143, Restrained GooF = 1.143 for all data
REM R1 = 0.0818 for 6452 Fo > 4sig(Fo) and 0.1151 for all 9215 data
REM 597 parameters refined using 0 restraints

END

WGHT      0.0000     14.5906

REM Highest difference peak  0.328,  deepest hole -0.321,  1-sigma level  0.067
Q1    1   0.6583  0.4156  0.2396  11.00000  0.05    0.33
Q2    1   0.8010  0.4416  0.2348  11.00000  0.05    0.31
Q3    1   0.4962  0.4008  0.2787  11.00000  0.05    0.29
Q4    1   1.0395 -0.1380  0.4820  11.00000  0.05    0.26
;
_shelx_res_checksum              26800


##==END CIF
_exptl_crystal_recrystallization_method 
'Re-crystallisation from solvent: Ethanol, toluene'
